# Supplementary material for: 5-(4-Methyl­phen­yl)-3-phenyl­cyclo­hex-2-en-1-one
Source: Acta Crystallogr Sect E Struct Rep Online. 2012 Jun 20;68(Pt 7):o2157. doi: 10.1107/S1600536812027031 (PMC3393964; doi:10.1107/S1600536812027031)
Supplement: Supplementary file 1 [file e-68-o2157-sup1.cif]

##############################################################################
#                                                                            #
# This CIF contains the data in a paper accepted for publication in          #
# Acta Crystallographica Section E. It conforms to the requirements of       #
# Notes for Authors for Acta Crystallographica Section E, and has been       #
# peer reviewed under the auspices of the IUCr Commission on Journals.       #
#                                                                            #
# Full details of the Crystallographic Information File format               #
# are given in the paper "The Crystallographic Information File (CIF):       #
# a New Standard Archive File for Crystallography" by S. R. Hall, F. H.      #
# Allen and I. D. Brown [Acta Cryst. (1991), A47, 655-685].                  #
#                                                                            #
# The current version of the core CIF dictionary is obtainable from          #
# ftp://ftp.iucr.org/pub/cif_core.dic.                                       #
#                                                                            #
# Software is freely available for graphical display of the structure(s)     #
# in this CIF. For information consult the CIF software page                 #
# http://www.iucr.org/resources/cif/software.                                #
#                                                                            #
# This file may be used for bona fide research purposes within the           #
# scientific community so long as proper attribution is given to the journal # 
# article from which it was obtained.                                        #
#                                                                            #
##############################################################################
data_global
_audit_creation_method     'PLATON <TABLE ACC> option'
_journal_date_recd_electronic     2012-06-13
_journal_date_accepted     2012-06-14
_journal_name_full     'Acta Crystallographica, Section E'
_journal_year     2012
_journal_volume     68
_journal_issue      7
_journal_page_first     o2157
_journal_page_last     o2157
_journal_paper_category     QO
_journal_paper_doi     10.1107/S1600536812027031
_journal_coeditor_code     XU5565
_publ_contact_author_name
;
Mehmet Akkurt
;
_publ_contact_author_address
;
     Department of Physics
     Faculty of Sciences
     Erciyes University
     38039 Kayseri
     Turkey
;
_publ_contact_author_email     'akkurt@erciyes.edu.tr'
_publ_contact_author_fax     '+90-352-2076666 extra 33106'
_publ_contact_author_phone     '+90-352-2076666 extra 33106'
_publ_section_title
;
5-(4-Methylphenyl)-3-phenylcyclohex-2-en-1-one
;
loop_
    _publ_author_name
    _publ_author_address
    'Shaaban K. Mohamed'
;
Chemistry and Environmental Division,
Manchester Metropolitan University,
Manchester M1 5GD,
England
;
    'Mehmet Akkurt'
;
Department of Physics,
Faculty of Sciences,
Erciyes University,
38039 Kayseri,
Turkey
;
    'Antar A Abdelhamid'
;
Chemistry and Environmental Division,
Manchester Metropolitan University,
Manchester M1 5GD,
England
;
    'Kuldip Singh'
;
Department of Chemistry,
University of Leicester,
Leicester,
England
;
    'Omyma A. A. Abd Allah'
;
Department of Chemistry,
Faculty of Science,
Sohag University,
Sohag,
Egypt
;
data_I
_chemical_name_systematic
;
5-(4-Methylphenyl)-3-phenylcyclohex-2-en-1-one
;
_chemical_name_common     ?
_chemical_formula_moiety     'C19 H18 O'
_chemical_formula_sum     'C19 H18 O'
_chemical_formula_structural     ?
_chemical_formula_iupac     'C19 H18 O'
_chemical_formula_weight     262.33
_chemical_melting_point     ?
_symmetry_cell_setting     monoclinic
_symmetry_space_group_name_H-M     'P 21/c'
_symmetry_space_group_name_Hall     '-P 2ybc'
loop_
    _symmetry_equiv_pos_site_id
    _symmetry_equiv_pos_as_xyz
    1 x,y,z
    2 -x,1/2+y,1/2-z
    3 -x,-y,-z
    4 x,1/2-y,1/2+z
_cell_length_a     17.085(4)
_cell_length_b     5.6807(11)
_cell_length_c     15.689(3)
_cell_angle_alpha     90
_cell_angle_beta     113.152(4)
_cell_angle_gamma     90
_cell_volume     1400.1(5)
_cell_formula_units_Z     4
_cell_measurement_reflns_used     879
_cell_measurement_theta_min     2.59
_cell_measurement_theta_max     28.36
_cell_measurement_temperature     150
_cell_special_details
;
;
_exptl_crystal_description     'plate'
_exptl_crystal_colour     'colourless'
_exptl_crystal_size_max     0.420
_exptl_crystal_size_mid     0.240
_exptl_crystal_size_min     0.120
_exptl_crystal_size_rad     ?
_exptl_crystal_density_diffrn     1.245
_exptl_crystal_density_meas     ?
_exptl_crystal_density_method     'Not Measured'
_exptl_crystal_F_000     560
_exptl_absorpt_coefficient_mu     0.075
_exptl_absorpt_correction_type     multi-scan
_exptl_absorpt_process_details     '(SADABS; Bruker, 2005)'
_exptl_absorpt_correction_T_min     0.979
_exptl_absorpt_correction_T_max     0.991
_exptl_special_details
;
;
_diffrn_ambient_temperature     150(2)
_diffrn_radiation_type     MoK\a
_diffrn_radiation_wavelength     0.71073
_diffrn_radiation_source     'fine-focus sealed tube'
_diffrn_radiation_monochromator     graphite
_diffrn_measurement_device_type     'Bruker APEX 2000 CCD area-detector'
_diffrn_measurement_method     'phi and omega scans'
_diffrn_detector_area_resol_mean     ?
_diffrn_reflns_number     9636
_diffrn_reflns_av_R_equivalents     0.1057
_diffrn_reflns_av_sigmaI/netI     0.0974
_diffrn_reflns_theta_min     2.59
_diffrn_reflns_theta_max     25.00
_diffrn_reflns_theta_full     25.00
_diffrn_measured_fraction_theta_max     0.999
_diffrn_measured_fraction_theta_full     0.999
_diffrn_reflns_limit_h_min     -20
_diffrn_reflns_limit_h_max     20
_diffrn_reflns_limit_k_min     -6
_diffrn_reflns_limit_k_max     6
_diffrn_reflns_limit_l_min     -18
_diffrn_reflns_limit_l_max     18
_diffrn_reflns_reduction_process
;
;
_diffrn_standards_number     ?
_diffrn_standards_interval_count     ?
_diffrn_standards_interval_time     ?
_diffrn_standards_decay_%     ?
_refine_special_details
;
Refinement on <i>F</i>^2^ for ALL reflections except those flagged by the user
for potential systematic errors. Weighted <i>R</i>-factors <i>wR</i> and all
goodnesses of fit <i>S</i> are based on <i>F</i>^2^, conventional
<i>R</i>-factors <i>R</i> are based on <i>F</i>, with <i>F</i> set to zero for
negative <i>F</i>^2^. The observed criterion of <i>F</i>^2^ > \s(<i>F</i>^2^)
is used only for calculating -<i>R</i>-factor-obs <i>etc</i>. and is not
relevant to the choice of reflections for refinement. <i>R</i>-factors based
on <i>F</i>^2^ are statistically about twice as large as those based on
<i>F</i>, and <i>R</i>-factors based on ALL data will be even larger.
;
_reflns_number_total     2473
_reflns_number_gt     1497
_reflns_threshold_expression     I>2\s(I)
_refine_ls_structure_factor_coef     Fsqd
_refine_ls_matrix_type     full
_refine_ls_R_factor_all     0.0994
_refine_ls_R_factor_gt     0.0526
_refine_ls_wR_factor_gt     0.0992
_refine_ls_wR_factor_ref     0.1138
_refine_ls_goodness_of_fit_ref     0.896
_refine_ls_restrained_S_all     0.896
_refine_ls_number_reflns     2473
_refine_ls_number_parameters     182
_refine_ls_number_restraints     0
_refine_ls_number_constraints     ?
_refine_ls_hydrogen_treatment     constr
_refine_ls_weighting_scheme     calc
_refine_ls_weighting_details
                 'calc w=1/[\s^2^(Fo^2^)+(0.0400P)^2^] where P=(Fo^2^+2Fc^2^)/3'
_atom_sites_solution_hydrogens     geom
_atom_sites_solution_primary     direct
_atom_sites_solution_secondary     difmap
_refine_ls_shift/su_max     0.000
_refine_ls_shift/su_mean     0.000
_refine_diff_density_max     0.220
_refine_diff_density_min     -0.194
_refine_ls_extinction_method     'none'
_refine_ls_abs_structure_details     ?
_refine_ls_abs_structure_Flack     .
loop_
    _atom_type_symbol
    _atom_type_description
    _atom_type_scat_dispersion_real
    _atom_type_scat_dispersion_imag
    _atom_type_scat_source
    C C 0.0033 0.0016 ' International Tables Vol C Tables 4.2.6.8 and 6.1.1.4'
    H H 0.0000 0.0000 ' International Tables Vol C Tables 4.2.6.8 and 6.1.1.4'
    O O 0.0106 0.0060 ' International Tables Vol C Tables 4.2.6.8 and 6.1.1.4'
_computing_data_collection     'SMART (Bruker, 2005)'
_computing_cell_refinement     'SAINT (Bruker, 2005)'
_computing_data_reduction     'SAINT (Bruker, 2005)'
_computing_structure_solution     'SHELXS97 (Sheldrick, 2008)'
_computing_structure_refinement     'SHELXL97 (Sheldrick, 2008)'
_computing_molecular_graphics
                  'ORTEP-3 for Windows (Farrugia, 1997) and PLATON (Spek, 2009)'
_computing_publication_material
                                'WinGX (Farrugia, 1999) and PLATON (Spek, 2009)'
loop_
    _atom_site_type_symbol
    _atom_site_label
    _atom_site_fract_x
    _atom_site_fract_y
    _atom_site_fract_z
    _atom_site_U_iso_or_equiv
    _atom_site_thermal_displace_type
    _atom_site_calc_flag
    _atom_site_refinement_flags
    _atom_site_occupancy
    _atom_site_disorder_assembly
    _atom_site_disorder_group
    O O1 0.26608(10) 0.8925(3) 1.12374(11) 0.0414(6) Uani d . 1.000 . .
    C C1 0.23739(15) 0.7390(4) 1.06451(16) 0.0310(8) Uani d . 1.000 . .
    C C2 0.14596(15) 0.7212(4) 1.00905(15) 0.0297(8) Uani d . 1.000 . .
    C C3 0.11153(14) 0.5617(4) 0.94080(15) 0.0240(8) Uani d . 1.000 . .
    C C4 0.16904(13) 0.3960(4) 0.91730(15) 0.0279(8) Uani d . 1.000 . .
    C C5 0.25840(14) 0.4974(4) 0.94353(15) 0.0278(8) Uani d . 1.000 . .
    C C6 0.29405(14) 0.5614(4) 1.04625(15) 0.0329(8) Uani d . 1.000 . .
    C C7 0.01837(14) 0.5429(4) 0.88700(15) 0.0253(8) Uani d . 1.000 . .
    C C8 -0.01655(14) 0.3458(4) 0.83212(15) 0.0303(8) Uani d . 1.000 . .
    C C9 -0.10293(15) 0.3268(4) 0.78170(16) 0.0337(9) Uani d . 1.000 . .
    C C10 -0.15772(14) 0.5021(4) 0.78364(16) 0.0312(8) Uani d . 1.000 . .
    C C11 -0.12489(15) 0.6993(4) 0.83717(16) 0.0315(9) Uani d . 1.000 . .
    C C12 -0.03831(14) 0.7195(4) 0.88790(15) 0.0299(8) Uani d . 1.000 . .
    C C13 0.31421(13) 0.3378(4) 0.91407(15) 0.0258(8) Uani d . 1.000 . .
    C C14 0.34825(14) 0.1297(4) 0.96021(16) 0.0297(8) Uani d . 1.000 . .
    C C15 0.39595(14) -0.0172(4) 0.92875(16) 0.0326(8) Uani d . 1.000 . .
    C C16 0.41086(14) 0.0364(4) 0.85029(16) 0.0298(8) Uani d . 1.000 . .
    C C17 0.37680(14) 0.2433(4) 0.80440(17) 0.0315(8) Uani d . 1.000 . .
    C C18 0.32954(14) 0.3917(4) 0.83590(16) 0.0299(8) Uani d . 1.000 . .
    C C19 0.46239(15) -0.1244(5) 0.81565(18) 0.0438(10) Uani d . 1.000 . .
    H H2 0.10900 0.82740 1.02180 0.0360 Uiso c R 1.000 . .
    H H4A 0.14380 0.36270 0.84990 0.0330 Uiso c R 1.000 . .
    H H4B 0.17310 0.24530 0.95050 0.0330 Uiso c R 1.000 . .
    H H5 0.25190 0.64790 0.90840 0.0330 Uiso c R 1.000 . .
    H H6A 0.29790 0.41820 1.08370 0.0390 Uiso c R 1.000 . .
    H H6B 0.35200 0.62730 1.06470 0.0390 Uiso c R 1.000 . .
    H H8 0.01990 0.22230 0.82950 0.0360 Uiso c R 1.000 . .
    H H9 -0.12500 0.19050 0.74500 0.0400 Uiso c R 1.000 . .
    H H10 -0.21720 0.48770 0.74870 0.0370 Uiso c R 1.000 . .
    H H11 -0.16200 0.82180 0.83910 0.0380 Uiso c R 1.000 . .
    H H12 -0.01680 0.85660 0.92430 0.0360 Uiso c R 1.000 . .
    H H14 0.33870 0.08750 1.01390 0.0360 Uiso c R 1.000 . .
    H H15 0.41900 -0.15800 0.96180 0.0390 Uiso c R 1.000 . .
    H H17 0.38590 0.28460 0.75030 0.0380 Uiso c R 1.000 . .
    H H18 0.30720 0.53340 0.80320 0.0360 Uiso c R 1.000 . .
    H H19A 0.42480 -0.19810 0.75740 0.0660 Uiso c R 1.000 . .
    H H19B 0.48940 -0.24660 0.86200 0.0660 Uiso c R 1.000 . .
    H H19C 0.50630 -0.03270 0.80500 0.0660 Uiso c R 1.000 . .
loop_
    _atom_site_aniso_label
    _atom_site_aniso_U_11
    _atom_site_aniso_U_22
    _atom_site_aniso_U_33
    _atom_site_aniso_U_12
    _atom_site_aniso_U_13
    _atom_site_aniso_U_23
    O1 0.0401(11) 0.0482(12) 0.0358(10) -0.0067(9) 0.0149(9) -0.0171(9)
    C1 0.0361(15) 0.0347(15) 0.0259(14) -0.0045(12) 0.0162(12) -0.0028(12)
    C2 0.0302(14) 0.0327(15) 0.0303(14) 0.0009(11) 0.0162(12) -0.0025(12)
    C3 0.0284(14) 0.0235(14) 0.0236(12) 0.0014(11) 0.0139(11) 0.0030(11)
    C4 0.0288(14) 0.0281(14) 0.0275(13) 0.0007(11) 0.0119(11) -0.0002(11)
    C5 0.0288(13) 0.0285(14) 0.0260(14) 0.0006(11) 0.0107(11) -0.0017(11)
    C6 0.0318(14) 0.0377(16) 0.0287(14) 0.0005(12) 0.0113(12) -0.0038(12)
    C7 0.0275(13) 0.0268(14) 0.0242(13) 0.0022(11) 0.0129(11) 0.0037(11)
    C8 0.0296(14) 0.0297(15) 0.0310(14) 0.0024(11) 0.0114(11) -0.0023(12)
    C9 0.0326(15) 0.0304(15) 0.0365(15) -0.0035(12) 0.0119(12) -0.0050(12)
    C10 0.0238(13) 0.0362(16) 0.0303(14) 0.0009(11) 0.0071(11) 0.0056(12)
    C11 0.0319(15) 0.0313(15) 0.0336(15) 0.0065(12) 0.0153(12) 0.0033(12)
    C12 0.0324(15) 0.0275(14) 0.0305(14) -0.0014(11) 0.0132(12) -0.0029(11)
    C13 0.0214(13) 0.0275(14) 0.0266(13) -0.0026(11) 0.0073(11) -0.0027(11)
    C14 0.0293(14) 0.0347(15) 0.0274(13) -0.0023(12) 0.0135(11) 0.0008(12)
    C15 0.0276(14) 0.0294(15) 0.0384(15) 0.0008(11) 0.0105(12) 0.0015(12)
    C16 0.0230(13) 0.0312(15) 0.0351(14) -0.0040(11) 0.0113(11) -0.0062(12)
    C17 0.0282(14) 0.0359(15) 0.0338(15) -0.0041(12) 0.0159(12) -0.0028(12)
    C18 0.0314(14) 0.0285(15) 0.0283(13) -0.0031(11) 0.0103(11) -0.0012(11)
    C19 0.0377(16) 0.0459(17) 0.0542(17) 0.0025(13) 0.0250(14) -0.0032(14)
_geom_special_details
;
Bond distances, angles <i>etc</i>. have been calculated using the rounded
fractional coordinates. All su's are estimated from the variances of the
(full) variance-covariance matrix. The cell e.s.d.'s are taken into account in
the estimation of distances, angles and torsion angles
;
loop_
    _geom_bond_atom_site_label_1
    _geom_bond_atom_site_label_2
    _geom_bond_site_symmetry_1
    _geom_bond_site_symmetry_2
    _geom_bond_distance
    _geom_bond_publ_flag
    O1 C1 . . 1.227(3) no
    C1 C2 . . 1.462(4) no
    C1 C6 . . 1.502(4) no
    C2 C3 . . 1.348(3) no
    C3 C4 . . 1.507(3) no
    C3 C7 . . 1.484(3) no
    C4 C5 . . 1.529(3) no
    C5 C6 . . 1.526(3) no
    C5 C13 . . 1.514(3) no
    C7 C8 . . 1.395(3) no
    C7 C12 . . 1.398(3) no
    C8 C9 . . 1.378(4) no
    C9 C10 . . 1.375(4) no
    C10 C11 . . 1.380(3) no
    C11 C12 . . 1.382(4) no
    C13 C14 . . 1.389(3) no
    C13 C18 . . 1.385(3) no
    C14 C15 . . 1.386(3) no
    C15 C16 . . 1.385(3) no
    C16 C17 . . 1.382(3) no
    C16 C19 . . 1.510(4) no
    C17 C18 . . 1.386(3) no
    C2 H2 . . 0.9500 no
    C4 H4A . . 0.9900 no
    C4 H4B . . 0.9900 no
    C5 H5 . . 1.0000 no
    C6 H6A . . 0.9900 no
    C6 H6B . . 0.9900 no
    C8 H8 . . 0.9500 no
    C9 H9 . . 0.9500 no
    C10 H10 . . 0.9500 no
    C11 H11 . . 0.9500 no
    C12 H12 . . 0.9500 no
    C14 H14 . . 0.9500 no
    C15 H15 . . 0.9500 no
    C17 H17 . . 0.9500 no
    C18 H18 . . 0.9500 no
    C19 H19A . . 0.9800 no
    C19 H19B . . 0.9800 no
    C19 H19C . . 0.9800 no
loop_
    _geom_angle_atom_site_label_1
    _geom_angle_atom_site_label_2
    _geom_angle_atom_site_label_3
    _geom_angle_site_symmetry_1
    _geom_angle_site_symmetry_2
    _geom_angle_site_symmetry_3
    _geom_angle
    _geom_angle_publ_flag
    O1 C1 C2 . . . 121.0(2) no
    O1 C1 C6 . . . 121.8(2) no
    C2 C1 C6 . . . 117.3(2) no
    C1 C2 C3 . . . 123.3(2) no
    C2 C3 C4 . . . 119.4(2) no
    C2 C3 C7 . . . 122.4(2) no
    C4 C3 C7 . . . 118.20(19) no
    C3 C4 C5 . . . 112.14(19) no
    C4 C5 C6 . . . 108.40(19) no
    C4 C5 C13 . . . 111.98(19) no
    C6 C5 C13 . . . 115.3(2) no
    C1 C6 C5 . . . 110.00(19) no
    C3 C7 C8 . . . 120.8(2) no
    C3 C7 C12 . . . 122.3(2) no
    C8 C7 C12 . . . 116.9(2) no
    C7 C8 C9 . . . 121.3(2) no
    C8 C9 C10 . . . 121.0(2) no
    C9 C10 C11 . . . 118.9(2) no
    C10 C11 C12 . . . 120.3(2) no
    C7 C12 C11 . . . 121.6(2) no
    C5 C13 C14 . . . 122.4(2) no
    C5 C13 C18 . . . 119.9(2) no
    C14 C13 C18 . . . 117.6(2) no
    C13 C14 C15 . . . 120.8(2) no
    C14 C15 C16 . . . 121.6(2) no
    C15 C16 C17 . . . 117.6(2) no
    C15 C16 C19 . . . 121.6(2) no
    C17 C16 C19 . . . 120.8(2) no
    C16 C17 C18 . . . 121.1(2) no
    C13 C18 C17 . . . 121.4(2) no
    C1 C2 H2 . . . 118.00 no
    C3 C2 H2 . . . 118.00 no
    C3 C4 H4A . . . 109.00 no
    C3 C4 H4B . . . 109.00 no
    C5 C4 H4A . . . 109.00 no
    C5 C4 H4B . . . 109.00 no
    H4A C4 H4B . . . 108.00 no
    C4 C5 H5 . . . 107.00 no
    C6 C5 H5 . . . 107.00 no
    C13 C5 H5 . . . 107.00 no
    C1 C6 H6A . . . 110.00 no
    C1 C6 H6B . . . 110.00 no
    C5 C6 H6A . . . 110.00 no
    C5 C6 H6B . . . 110.00 no
    H6A C6 H6B . . . 108.00 no
    C7 C8 H8 . . . 119.00 no
    C9 C8 H8 . . . 119.00 no
    C8 C9 H9 . . . 119.00 no
    C10 C9 H9 . . . 119.00 no
    C9 C10 H10 . . . 121.00 no
    C11 C10 H10 . . . 121.00 no
    C10 C11 H11 . . . 120.00 no
    C12 C11 H11 . . . 120.00 no
    C7 C12 H12 . . . 119.00 no
    C11 C12 H12 . . . 119.00 no
    C13 C14 H14 . . . 120.00 no
    C15 C14 H14 . . . 120.00 no
    C14 C15 H15 . . . 119.00 no
    C16 C15 H15 . . . 119.00 no
    C16 C17 H17 . . . 119.00 no
    C18 C17 H17 . . . 119.00 no
    C13 C18 H18 . . . 119.00 no
    C17 C18 H18 . . . 119.00 no
    C16 C19 H19A . . . 109.00 no
    C16 C19 H19B . . . 109.00 no
    C16 C19 H19C . . . 109.00 no
    H19A C19 H19B . . . 110.00 no
    H19A C19 H19C . . . 109.00 no
    H19B C19 H19C . . . 110.00 no
loop_
    _geom_torsion_atom_site_label_1
    _geom_torsion_atom_site_label_2
    _geom_torsion_atom_site_label_3
    _geom_torsion_atom_site_label_4
    _geom_torsion_site_symmetry_1
    _geom_torsion_site_symmetry_2
    _geom_torsion_site_symmetry_3
    _geom_torsion_site_symmetry_4
    _geom_torsion
    _geom_torsion_publ_flag
    O1 C1 C2 C3 . . . . 177.4(2) no
    C6 C1 C2 C3 . . . . -3.0(3) no
    O1 C1 C6 C5 . . . . -146.2(2) no
    C2 C1 C6 C5 . . . . 34.2(3) no
    C1 C2 C3 C4 . . . . -1.8(3) no
    C1 C2 C3 C7 . . . . 178.4(2) no
    C2 C3 C4 C5 . . . . -25.3(3) no
    C7 C3 C4 C5 . . . . 154.5(2) no
    C2 C3 C7 C8 . . . . -165.5(2) no
    C2 C3 C7 C12 . . . . 15.0(4) no
    C4 C3 C7 C8 . . . . 14.8(3) no
    C4 C3 C7 C12 . . . . -164.7(2) no
    C3 C4 C5 C6 . . . . 55.5(2) no
    C3 C4 C5 C13 . . . . -176.21(18) no
    C4 C5 C6 C1 . . . . -59.4(2) no
    C13 C5 C6 C1 . . . . 174.2(2) no
    C4 C5 C13 C14 . . . . -74.3(3) no
    C4 C5 C13 C18 . . . . 102.5(2) no
    C6 C5 C13 C14 . . . . 50.3(3) no
    C6 C5 C13 C18 . . . . -132.9(2) no
    C3 C7 C8 C9 . . . . -179.8(2) no
    C12 C7 C8 C9 . . . . -0.3(3) no
    C3 C7 C12 C11 . . . . 179.8(2) no
    C8 C7 C12 C11 . . . . 0.3(3) no
    C7 C8 C9 C10 . . . . 0.1(4) no
    C8 C9 C10 C11 . . . . 0.0(4) no
    C9 C10 C11 C12 . . . . 0.0(4) no
    C10 C11 C12 C7 . . . . -0.2(4) no
    C5 C13 C14 C15 . . . . 177.1(2) no
    C18 C13 C14 C15 . . . . 0.2(4) no
    C5 C13 C18 C17 . . . . -176.7(2) no
    C14 C13 C18 C17 . . . . 0.3(4) no
    C13 C14 C15 C16 . . . . -0.5(4) no
    C14 C15 C16 C17 . . . . 0.4(4) no
    C14 C15 C16 C19 . . . . -179.6(2) no
    C15 C16 C17 C18 . . . . 0.1(4) no
    C19 C16 C17 C18 . . . . -179.9(2) no
    C16 C17 C18 C13 . . . . -0.4(4) no
loop_
    _geom_hbond_atom_site_label_D
    _geom_hbond_atom_site_label_H
    _geom_hbond_atom_site_label_A
    _geom_hbond_site_symmetry_A
    _geom_hbond_distance_DH
    _geom_hbond_distance_HA
    _geom_hbond_distance_DA
    _geom_hbond_angle_DHA
    _geom_hbond_publ_flag
    C10 H10 Cg 2_556 0.95 2.77 3.601(3) 147 yes
_iucr_refine_instructions_details
;
TITL 324s in P2(1)/c
CELL 0.71073  17.0854   5.6807  15.6887  90.000 113.152  90.000
ZERR    4.00   0.0035   0.0011   0.0032   0.000   0.004   0.000
LATT 1
SYMM -X, 0.5+Y, 0.5-Z
SFAC C  H  O
UNIT 76 72 4
OMIT 1 0 0
OMIT  -2.00  50.00
L.S. 4
ACTA
BOND $H
FMAP 2
PLAN 5
HTAB
CONF
WGHT  0.040000  0.000000
FVAR  0.192990
TEMP -123
O1     3   0.266081  0.892467  1.123739 11.000000  0.040100  0.048190 =
           0.035840 -0.017070  0.014930 -0.006740
C1     1   0.237392  0.739045  1.064511 11.000000  0.036080  0.034730 =
           0.025860 -0.002810  0.016180 -0.004520
C2     1   0.145964  0.721212  1.009048 11.000000  0.030200  0.032680 =
           0.030270 -0.002460  0.016220  0.000890
AFIX 43
H2     2   0.108951  0.827380  1.021754 11.000000 -1.200000
AFIX 0
C3     1   0.111532  0.561741  0.940796 11.000000  0.028370  0.023490 =
           0.023620  0.003020  0.013910  0.001430
C4     1   0.169042  0.396001  0.917304 11.000000  0.028810  0.028080 =
           0.027510 -0.000180  0.011920  0.000720
AFIX 23
H4A    2   0.143836  0.362691  0.849947 11.000000 -1.200000
H4B    2   0.173062  0.245337  0.950484 11.000000 -1.200000
AFIX 0
C5     1   0.258405  0.497358  0.943534 11.000000  0.028750  0.028470 =
           0.026030 -0.001700  0.010660  0.000570
AFIX 13
H5     2   0.251872  0.647911  0.908359 11.000000 -1.200000
AFIX 0
C6     1   0.294046  0.561386  1.046249 11.000000  0.031810  0.037690 =
           0.028700 -0.003830  0.011330  0.000460
AFIX 23
H6A    2   0.297902  0.418226  1.083677 11.000000 -1.200000
H6B    2   0.352038  0.627256  1.064672 11.000000 -1.200000
AFIX 0
C7     1   0.018375  0.542872  0.886997 11.000000  0.027540  0.026770 =
           0.024160  0.003690  0.012900  0.002230
C8     1  -0.016553  0.345777  0.832120 11.000000  0.029570  0.029720 =
           0.031010 -0.002350  0.011400  0.002350
AFIX 43
H8     2   0.019932  0.222309  0.829484 11.000000 -1.200000
AFIX 0
C9     1  -0.102932  0.326836  0.781696 11.000000  0.032580  0.030360 =
           0.036510 -0.005020  0.011940 -0.003510
AFIX 43
H9     2  -0.125004  0.190535  0.744997 11.000000 -1.200000
AFIX 0
C10    1  -0.157718  0.502107  0.783641 11.000000  0.023760  0.036190 =
           0.030270  0.005610  0.007080  0.000920
AFIX 43
H10    2  -0.217219  0.487662  0.748693 11.000000 -1.200000
AFIX 0
C11    1  -0.124891  0.699345  0.837172 11.000000  0.031900  0.031300 =
           0.033560  0.003250  0.015320  0.006470
AFIX 43
H11    2  -0.161998  0.821832  0.839146 11.000000 -1.200000
AFIX 0
C12    1  -0.038311  0.719474  0.887900 11.000000  0.032440  0.027500 =
           0.030460 -0.002900  0.013190 -0.001450
AFIX 43
H12    2  -0.016772  0.856584  0.924267 11.000000 -1.200000
AFIX 0
C13    1   0.314207  0.337843  0.914068 11.000000  0.021430  0.027490 =
           0.026590 -0.002720  0.007290 -0.002560
C14    1   0.348251  0.129657  0.960206 11.000000  0.029330  0.034730 =
           0.027370  0.000800  0.013460 -0.002280
AFIX 43
H14    2   0.338722  0.087505  1.013942 11.000000 -1.200000
AFIX 0
C15    1   0.395951 -0.017235  0.928749 11.000000  0.027600  0.029390 =
           0.038400  0.001550  0.010540  0.000800
AFIX 43
H15    2   0.418966 -0.158045  0.961756 11.000000 -1.200000
AFIX 0
C16    1   0.410865  0.036433  0.850288 11.000000  0.022990  0.031190 =
           0.035130 -0.006250  0.011340 -0.004030
C17    1   0.376803  0.243334  0.804404 11.000000  0.028240  0.035900 =
           0.033790 -0.002800  0.015880 -0.004120
AFIX 43
H17    2   0.385935  0.284574  0.750348 11.000000 -1.200000
AFIX 0
C18    1   0.329536  0.391739  0.835903 11.000000  0.031380  0.028540 =
           0.028270 -0.001240  0.010250 -0.003060
AFIX 43
H18    2   0.307183  0.533389  0.803201 11.000000 -1.200000
AFIX 0
C19    1   0.462389 -0.124367  0.815647 11.000000  0.037720  0.045890 =
           0.054200 -0.003200  0.024980  0.002500
AFIX 137
H19A   2   0.424843 -0.198128  0.757438 11.000000 -1.500000
H19B   2   0.489446 -0.246629  0.861989 11.000000 -1.500000
H19C   2   0.506313 -0.032684  0.805034 11.000000 -1.500000
AFIX 0
Q1     1   0.366400  0.540700  1.092400 11.000000  0.050000      0.22
Q2     1   0.068600  0.741300  0.850100 11.000000  0.050000      0.20
Q3     1   0.466600 -0.090600  0.741200 11.000000  0.050000      0.18
Q4     1   0.432800 -0.320200  0.786700 11.000000  0.050000      0.18
Q5     1   0.343900  0.031300  0.799000 11.000000  0.050000      0.17
HKLF 4
END
;
