# Supplementary material for: 5-(4-Methyl­phen­yl)-3-phenyl­cyclo­hex-2-en-1-one
Source: Acta Crystallogr Sect E Struct Rep Online. 2012 Jun 20;68(Pt 7):o2157. doi: 10.1107/S1600536812027031 (PMC3393964; doi:10.1107/S1600536812027031)
Supplement: Supplementary file 2 [file e-68-o2157-Isup2.hkl]

# 
# h,k,l, Fc-squared, Fo-squared, sigma(Fo-squared) and status flag 
# 
data_I
_shelx_title ' 324s in P2(1)/c' 
_shelx_refln_list_code          4 
_shelx_F_calc_maximum      161.34 
_exptl_crystal_F_000       560.00 
_reflns_d_resolution_high  0.8409 
 
loop_ 
 _symmetry_equiv_pos_as_xyz 
 'x, y, z' 
 '-x, y+1/2, -z+1/2' 
 '-x, -y, -z' 
 'x, -y-1/2, z-1/2' 
 
_cell_length_a    17.0854 
_cell_length_b     5.6807 
_cell_length_c    15.6887 
_cell_angle_alpha  90.000 
_cell_angle_beta  113.152 
_cell_angle_gamma  90.000 
 
_shelx_F_squared_multiplier     1.000 
 
loop_ 
 _refln_index_h 
 _refln_index_k 
 _refln_index_l 
 _refln_F_squared_calc 
 _refln_F_squared_meas 
 _refln_F_squared_sigma 
 _refln_observed_status 
   2   0   0     2071.47     1693.19     41.47 o 
   3   0   0     2437.34     2186.63     30.22 o 
   4   0   0     1352.82     1233.85     70.45 o 
   5   0   0      125.44      138.34     10.47 o 
   6   0   0      600.71      595.49     21.64 o 
   7   0   0     4535.78     4803.29    246.72 o 
   8   0   0     2548.95     2809.69     71.05 o 
   9   0   0        1.56       -0.04      5.77 o 
  10   0   0       45.58       60.98      9.33 o 
  11   0   0       32.26       30.88     15.40 o 
  12   0   0      102.61      106.00     23.12 o 
  13   0   0        0.00        8.55     15.47 o 
  14   0   0      658.66      602.93     52.59 o 
  15   0   0        3.75      -13.39     15.84 o 
  16   0   0      110.40       78.93     25.08 o 
  17   0   0        0.49       15.02     18.53 o 
  18   0   0        0.91       15.37     31.01 o 
   1   1   0        6.95        8.72      2.11 o 
   2   1   0     2513.21     2657.96     43.11 o 
   3   1   0      758.88      726.47     24.46 o 
   4   1   0      680.90      588.41     23.39 o 
   5   1   0     4388.43     4320.24     45.39 o 
   6   1   0     1731.97     1738.42     29.75 o 
   7   1   0     1414.69     1377.58     34.27 o 
   8   1   0       21.14       24.83      4.08 o 
   9   1   0      113.60      112.47      7.35 o 
  10   1   0        6.27        9.41      6.14 o 
  11   1   0       12.55        9.63      6.68 o 
  12   1   0       59.33       76.26     14.43 o 
  13   1   0       27.20       31.71     11.96 o 
  14   1   0       60.43       60.43     14.55 o 
  15   1   0      160.89      126.42     19.48 o 
  16   1   0       20.08       28.99     14.82 o 
  17   1   0        1.35       23.58     13.87 o 
  18   1   0       27.78       32.88     16.39 o 
   0   2   0       16.72       26.51      5.88 o 
   1   2   0      925.24      849.03     37.35 o 
   2   2   0      303.49      285.84     12.34 o 
   3   2   0       64.16       70.64      7.94 o 
   4   2   0      210.68      197.38     10.40 o 
   5   2   0       32.55       34.03      5.07 o 
   6   2   0      121.15      126.58      9.35 o 
   7   2   0      554.43      566.38     19.83 o 
   8   2   0       90.74       92.33      8.04 o 
   9   2   0      276.36      231.49     41.93 o 
  10   2   0      208.12      204.59     16.73 o 
  11   2   0       69.03       55.54     10.28 o 
  12   2   0      377.26      371.73     24.54 o 
  13   2   0       17.42       10.97     11.65 o 
  14   2   0        3.76       12.89     12.49 o 
  15   2   0       85.57      103.49     23.59 o 
  16   2   0      101.80       94.91     22.17 o 
  17   2   0       23.89       25.20     15.11 o 
   1   3   0        7.06       17.25      5.29 o 
   2   3   0        0.33        0.72      4.19 o 
   3   3   0      170.80      188.85     12.53 o 
   4   3   0      455.63      345.46     87.53 o 
   5   3   0      816.55      759.79     27.14 o 
   6   3   0       25.04       33.72      7.09 o 
   7   3   0      125.26      124.90     19.93 o 
   8   3   0      161.50      147.31     14.30 o 
   9   3   0      139.50      159.03     18.77 o 
  10   3   0       62.01       66.99     13.38 o 
  11   3   0     1168.13     1190.65     52.29 o 
  12   3   0      247.89      253.55     25.57 o 
  13   3   0       63.14       47.03     14.09 o 
  14   3   0        1.63        4.32     13.44 o 
  15   3   0       75.07       72.65     17.42 o 
  16   3   0        7.63        8.72     16.36 o 
   0   4   0       44.15       37.03     10.24 o 
   1   4   0       53.89       54.32      8.25 o 
   2   4   0       14.38       19.80      6.55 o 
   3   4   0      132.10       96.60     20.15 o 
   4   4   0       42.05       52.93     10.37 o 
   5   4   0      541.05      335.48    109.06 o 
   6   4   0      417.47      388.63     24.77 o 
   7   4   0       18.11       21.07      8.08 o 
   8   4   0      306.90      299.64     27.03 o 
   9   4   0      320.18      327.11     35.29 o 
  10   4   0        0.04       -2.62     10.43 o 
  11   4   0      211.37      245.79     26.23 o 
  12   4   0       14.57       19.20     11.86 o 
  13   4   0       44.90       55.03     14.93 o 
  14   4   0        0.24        8.18     12.38 o 
  15   4   0       22.14       36.03     14.39 o 
   1   5   0      144.12      159.59     19.47 o 
   2   5   0        4.19       -5.12      7.18 o 
   3   5   0      143.66      138.54     18.00 o 
   4   5   0       74.84       72.24     14.75 o 
   5   5   0      104.68       99.61     15.20 o 
   6   5   0       64.63       34.16     15.10 o 
   7   5   0       19.08       14.60     12.37 o 
   8   5   0       12.04        0.75     14.05 o 
   9   5   0        1.09        4.54     12.26 o 
  10   5   0       68.56       40.93     15.32 o 
  11   5   0        6.38       19.75     16.02 o 
  12   5   0       32.81       30.72     18.12 o 
   0   6   0        3.12        2.68     36.51 o 
   1   6   0        2.11        1.85     15.89 o 
   2   6   0       21.09       24.11     19.98 o 
   3   6   0        3.18       -9.07     18.96 o 
   4   6   0        0.36       15.46     16.30 o 
   5   6   0        0.01       14.74     15.42 o 
   6   6   0        0.33      -13.17     17.63 o 
   7   6   0       35.35       66.15     24.13 o 
   8   6   0        0.16       -2.10     12.16 o 
 -18   1   1       33.91       61.06     21.44 o 
 -17   1   1       77.14       57.29     16.94 o 
 -16   1   1        7.48       10.71     14.13 o 
 -15   1   1       23.59       40.50     14.99 o 
 -14   1   1        2.92      -11.41     11.41 o 
 -13   1   1        0.22        0.98      9.15 o 
 -12   1   1      177.03      204.65     17.24 o 
 -11   1   1       78.96       87.48     11.50 o 
 -10   1   1        7.82       13.87      4.72 o 
  -9   1   1       28.37       31.67      6.28 o 
  -8   1   1       17.35       20.76      4.32 o 
  -7   1   1      514.96      532.28     16.63 o 
  -6   1   1     1235.11     1085.27    119.52 o 
  -5   1   1     1653.78     1626.84     36.86 o 
  -4   1   1      496.38      471.77     20.01 o 
  -3   1   1     3305.91     3172.72     42.47 o 
  -2   1   1     1010.76     1006.16     21.49 o 
  -1   1   1     5784.77     5776.24     69.45 o 
   0   1   1     3235.03     3223.99     41.80 o 
   1   1   1     5672.99     3914.53    828.31 o 
   2   1   1      924.24      823.48     40.04 o 
   3   1   1     2700.17     2568.78     29.25 o 
   4   1   1     3620.16     3563.26     35.54 o 
   5   1   1      893.35      908.37     28.25 o 
   6   1   1      633.33      629.32     22.55 o 
   7   1   1      698.81      728.06     29.74 o 
   8   1   1       70.60       57.01      7.91 o 
   9   1   1      183.64      160.83     13.53 o 
  10   1   1       13.12       14.77      6.91 o 
  11   1   1       17.35       12.65      8.69 o 
  12   1   1       73.06       74.79     15.08 o 
  13   1   1       44.59       49.27     14.30 o 
  14   1   1       78.18      102.37     18.65 o 
  15   1   1      462.96      455.00     36.17 o 
  16   1   1      166.33      199.41     25.11 o 
  17   1   1       21.75        4.48     15.15 o 
  18   1   1       17.77       28.53     15.08 o 
 -18   2   1       43.26       51.97     19.71 o 
 -17   2   1        4.63       -1.74     13.37 o 
 -16   2   1        8.41        3.89     13.99 o 
 -15   2   1      317.60      353.24     39.38 o 
 -14   2   1      136.28      163.03     26.71 o 
 -13   2   1      402.05      426.35     25.60 o 
 -12   2   1       33.14       41.80      9.76 o 
 -11   2   1       23.01       36.40      9.11 o 
 -10   2   1       30.47       32.52      8.10 o 
  -9   2   1       56.97       60.27      7.26 o 
  -8   2   1       88.46       87.65      8.27 o 
  -7   2   1       23.29       23.13      4.74 o 
  -6   2   1      194.53      207.13     13.09 o 
  -5   2   1       10.31       19.20      4.50 o 
  -4   2   1      243.48      213.37     11.24 o 
  -3   2   1      378.49      382.97     14.17 o 
  -2   2   1      238.70      248.13     11.89 o 
  -1   2   1        6.26        9.53      3.65 o 
   0   2   1      710.17      682.40     18.93 o 
   1   2   1      313.23      297.52     15.98 o 
   2   2   1      234.20      144.49     37.34 o 
   3   2   1      293.99      277.74     12.65 o 
   4   2   1       48.27       42.22      5.74 o 
   5   2   1      166.22      156.81     10.04 o 
   6   2   1     1469.92     1517.73     56.97 o 
   7   2   1      178.34      177.21     11.10 o 
   8   2   1      579.48      526.62     82.22 o 
   9   2   1      438.60      439.17     23.90 o 
  10   2   1      224.99      231.81     18.71 o 
  11   2   1      111.04      115.71     13.58 o 
  12   2   1      224.12      239.01     23.15 o 
  13   2   1       65.07       85.09     17.03 o 
  14   2   1       35.05       49.61     15.29 o 
  15   2   1       92.18      113.47     21.87 o 
  16   2   1       42.07       58.86     21.42 o 
  17   2   1        0.65        5.68     15.31 o 
 -17   3   1       10.56       20.00     27.75 o 
 -16   3   1        6.87       13.02     14.29 o 
 -15   3   1        5.84       -0.02     13.17 o 
 -14   3   1       12.17       11.94     13.69 o 
 -13   3   1       88.65       68.37     14.25 o 
 -12   3   1      327.21      353.06     29.11 o 
 -11   3   1       16.39       16.93     10.13 o 
 -10   3   1      363.65      347.36     27.98 o 
  -9   3   1      225.60      246.01     22.63 o 
  -8   3   1      524.28      450.82     23.03 o 
  -7   3   1        0.94        2.97      4.43 o 
  -6   3   1       22.40       32.86      6.16 o 
  -5   3   1      821.38      919.31     45.35 o 
  -4   3   1       41.64       31.50      5.75 o 
  -3   3   1      220.42      217.86     14.01 o 
  -2   3   1      747.79      862.05     34.02 o 
  -1   3   1       83.18      116.36      9.85 o 
   0   3   1       59.31       60.10      7.64 o 
   1   3   1      109.44       98.39     12.27 o 
   2   3   1       72.64       85.40      8.55 o 
   3   3   1      340.35      288.99     33.39 o 
   4   3   1     1050.33     1146.21     31.74 o 
   5   3   1       53.40       68.44      8.54 o 
   6   3   1       44.77       37.34      7.47 o 
   7   3   1       51.27       47.25      7.25 o 
   8   3   1       36.11       33.17      8.84 o 
   9   3   1      322.44      315.57     21.37 o 
  10   3   1        1.33        6.21     10.31 o 
  11   3   1     1273.36     1156.74     51.34 o 
  12   3   1      283.57      180.76     58.38 o 
  13   3   1       71.08       76.27     18.89 o 
  14   3   1       56.12       46.95     16.23 o 
  15   3   1        5.61       -1.26     11.36 o 
  16   3   1        0.00        5.81     14.42 o 
 -15   4   1       28.13       28.46     14.44 o 
 -14   4   1       10.91        8.40     11.02 o 
 -13   4   1        6.15       31.17     14.65 o 
 -12   4   1      124.31      122.05     20.23 o 
 -11   4   1      397.18      388.77     32.59 o 
 -10   4   1      441.40      430.91     34.87 o 
  -9   4   1        0.18       20.11     11.76 o 
  -8   4   1       14.34       13.38      7.57 o 
  -7   4   1       60.21       52.22     10.42 o 
  -6   4   1      211.43      137.79     52.24 o 
  -5   4   1       34.30       15.13      8.96 o 
  -4   4   1      368.31      296.69     23.17 o 
  -3   4   1      218.34      246.41     19.20 o 
  -2   4   1       28.61       18.26      6.85 o 
  -1   4   1       71.99       66.05      9.72 o 
   0   4   1      117.90      107.89     10.87 o 
   1   4   1        0.33       11.37      6.33 o 
   2   4   1       44.99       39.02      7.44 o 
   3   4   1        9.22        9.93      5.61 o 
   4   4   1      118.35      146.08     16.71 o 
   5   4   1        1.32        1.93      6.03 o 
   6   4   1        3.89        7.20      7.27 o 
   7   4   1        3.89        0.30     15.71 o 
   8   4   1        6.99       10.28     10.76 o 
   9   4   1      176.74      165.54     22.21 o 
  10   4   1        8.03       -0.56     11.56 o 
  11   4   1       99.97       98.56     19.41 o 
  12   4   1       18.80       36.57     27.10 o 
  13   4   1        3.86       20.81     12.15 o 
  14   4   1        1.63        6.69     12.68 o 
 -12   5   1        1.85       14.09     14.69 o 
 -11   5   1        1.37        7.94     14.65 o 
 -10   5   1       89.05       78.12     19.54 o 
  -9   5   1       15.10        8.73     13.01 o 
  -8   5   1      307.50      389.22     36.64 o 
  -7   5   1        0.19       -0.95      7.69 o 
  -6   5   1       11.23        6.17      8.73 o 
  -5   5   1      212.23      209.51     32.24 o 
  -4   5   1      136.43      143.07     17.54 o 
  -3   5   1      102.61       77.96     13.94 o 
  -2   5   1       24.25       22.77     10.27 o 
  -1   5   1      569.92      516.21     30.49 o 
   0   5   1      109.31      121.57     18.21 o 
   1   5   1       87.84       60.92     24.41 o 
   2   5   1      191.72      146.95     37.41 o 
   3   5   1       31.02       20.78      9.52 o 
   4   5   1      102.90       81.15     15.40 o 
   5   5   1        0.60        1.71     10.15 o 
   6   5   1        1.06        1.95     11.57 o 
   7   5   1       29.88       34.84     14.59 o 
   8   5   1        3.30        4.96     13.95 o 
   9   5   1        0.87        7.47     13.28 o 
  10   5   1      284.26      273.23     29.13 o 
  11   5   1        4.77        4.57     12.63 o 
  12   5   1        2.46        4.43     13.54 o 
  -8   6   1       21.34       17.65     17.59 o 
  -7   6   1       30.74       53.09     18.99 o 
  -6   6   1        8.28       20.93     27.52 o 
  -5   6   1       11.90       25.08     14.94 o 
  -4   6   1       22.18       19.09     17.15 o 
  -3   6   1        0.46        1.87     15.73 o 
  -2   6   1      184.84      207.78     30.44 o 
  -1   6   1      156.52      160.04     26.74 o 
   0   6   1      188.26      184.69     28.66 o 
   1   6   1       16.51        6.59     21.61 o 
   2   6   1       22.12        4.77     20.06 o 
   3   6   1       14.80       -3.45     17.66 o 
   4   6   1        0.14      -14.73     16.46 o 
   5   6   1        8.79      -20.22     20.22 o 
   6   6   1      220.04      253.15     51.01 o 
   7   6   1       18.36       -5.10     31.41 o 
   8   6   1       18.82       37.59     38.39 o 
 -19   0   2       83.39       88.13     26.51 o 
 -18   0   2       42.98       63.48     25.28 o 
 -17   0   2       51.96       38.60     21.54 o 
 -16   0   2       25.28       17.26     18.82 o 
 -15   0   2       26.58       29.51     18.05 o 
 -14   0   2        6.10      237.00    277.47 o 
 -13   0   2      884.41     1042.89     64.79 o 
 -12   0   2      397.61      439.81     44.30 o 
 -11   0   2       61.90       61.28     11.17 o 
 -10   0   2      124.93      150.01     15.40 o 
  -9   0   2      307.99      288.61     19.58 o 
  -8   0   2      298.50      281.35     18.26 o 
  -7   0   2      123.52      121.04     11.57 o 
  -6   0   2      393.57      393.82     18.80 o 
  -5   0   2     1089.17     1023.99     28.06 o 
  -4   0   2     2770.91     2593.83     49.84 o 
  -3   0   2      858.32      853.00     20.48 o 
  -2   0   2      329.78      265.77    106.00 o 
  -1   0   2      858.34      691.76    104.19 o 
   0   0   2     1250.34     1236.88     43.85 o 
   1   0   2      909.33      855.29    107.18 o 
   2   0   2    26029.70    26135.19    262.34 o 
   3   0   2     6136.04     6104.69     60.20 o 
   4   0   2      159.60      154.94      8.42 o 
   5   0   2     2439.52     2208.79     66.83 o 
   6   0   2       51.01       50.78      7.36 o 
   7   0   2      432.91      415.88     19.03 o 
   8   0   2      153.32      125.36     13.80 o 
   9   0   2      716.20      881.67     62.02 o 
  10   0   2       49.51       58.43     17.78 o 
  11   0   2       68.24       77.31     18.62 o 
  12   0   2       27.97       46.80     16.58 o 
  13   0   2      223.88      234.74     34.55 o 
  14   0   2        1.97        2.42     14.70 o 
  15   0   2       35.86       45.84     19.07 o 
  16   0   2       43.36       36.94     23.02 o 
  17   0   2       18.21       10.56     16.11 o 
 -19   1   2        4.60       17.14     17.90 o 
 -18   1   2       15.69       33.02     16.18 o 
 -17   1   2       77.41      105.14     20.51 o 
 -16   1   2        0.00        7.84     13.21 o 
 -15   1   2        0.84        3.46     12.54 o 
 -14   1   2        1.61       -6.17     10.82 o 
 -13   1   2      502.15      535.97     33.64 o 
 -12   1   2     1588.88     1570.44     45.15 o 
 -11   1   2       95.11      108.68     11.74 o 
 -10   1   2        1.01        8.18      4.85 o 
  -9   1   2      204.79      220.19     12.71 o 
  -8   1   2      213.65      213.45     27.25 o 
  -7   1   2      930.70      908.74     24.24 o 
  -6   1   2       24.19       30.54      4.25 o 
  -5   1   2      459.86      457.99     15.24 o 
  -4   1   2      285.78      253.38     36.52 o 
  -3   1   2     2587.03     2550.68     79.80 o 
  -2   1   2     5777.42     5819.67    125.37 o 
  -1   1   2     2501.52     2410.73     44.51 o 
   0   1   2     2897.11     2881.87     57.62 o 
   1   1   2        0.02       -1.92      1.98 o 
   2   1   2     3634.55     3604.34     86.23 o 
   3   1   2     1029.11     1007.51     19.58 o 
   4   1   2      175.38      171.17      7.45 o 
   5   1   2       73.73       81.92      8.84 o 
   6   1   2       60.97       69.89      7.48 o 
   7   1   2      612.79      623.55     24.85 o 
   8   1   2      210.79      220.82     15.62 o 
   9   1   2       76.51       80.50     10.02 o 
  10   1   2       18.23       16.58      9.23 o 
  11   1   2       40.18       42.72     12.60 o 
  12   1   2       17.95       20.33     11.45 o 
  13   1   2        0.89       -2.28     10.85 o 
  14   1   2        1.03        3.46     10.58 o 
  15   1   2       15.23       27.06     12.30 o 
  16   1   2       20.90       45.56     14.79 o 
  17   1   2        1.17       11.20     13.15 o 
 -18   2   2       26.75       17.62     15.51 o 
 -17   2   2       12.71        8.50     15.41 o 
 -16   2   2       71.15       55.32     18.07 o 
 -15   2   2        2.56        8.92     11.70 o 
 -14   2   2        4.32       -0.07     13.10 o 
 -13   2   2      841.12      880.25     45.22 o 
 -12   2   2      389.39      368.89     48.89 o 
 -11   2   2       87.14       92.74     11.17 o 
 -10   2   2       25.21       23.48      5.26 o 
  -9   2   2      168.93      159.75     12.51 o 
  -8   2   2       12.56       15.10      4.81 o 
  -7   2   2      192.44      185.31     13.13 o 
  -6   2   2     1628.43     1643.23     30.24 o 
  -5   2   2     1252.16     1103.52    146.24 o 
  -4   2   2       58.82       59.03      6.56 o 
  -3   2   2        0.01        3.94      3.22 o 
  -2   2   2      119.99      124.20      7.89 o 
  -1   2   2     1484.07     1506.09     28.36 o 
   0   2   2      307.46      309.64     13.28 o 
   1   2   2      321.23      337.29     14.67 o 
   2   2   2      927.37      729.36    103.85 o 
   3   2   2     3375.94     2751.49    400.63 o 
   4   2   2       74.38       64.54      7.26 o 
   5   2   2      200.21      192.74     11.81 o 
   6   2   2      104.72      102.25      8.70 o 
   7   2   2      258.32      263.87     17.26 o 
   8   2   2      767.33      712.97     42.33 o 
   9   2   2      118.86      113.55     13.50 o 
  10   2   2     1677.13     1780.62     53.52 o 
  11   2   2      505.47      529.97     34.67 o 
  12   2   2       33.91       33.32     12.78 o 
  13   2   2       37.17       57.33     16.39 o 
  14   2   2      259.05      309.90     30.59 o 
  15   2   2        2.89       12.05     12.63 o 
  16   2   2       50.05       46.16     17.91 o 
 -17   3   2       11.85       94.66    149.06 o 
 -16   3   2        3.39       11.01     13.58 o 
 -15   3   2       31.71       31.66     16.96 o 
 -14   3   2       46.12       54.50     15.58 o 
 -13   3   2      327.66      337.76     28.71 o 
 -12   3   2        7.73        2.55     10.71 o 
 -11   3   2      193.68      183.40     19.88 o 
 -10   3   2      179.61      183.89     19.83 o 
  -9   3   2       53.41       55.97      9.23 o 
  -8   3   2      283.40      261.60     18.02 o 
  -7   3   2      181.26      205.47     16.32 o 
  -6   3   2      283.72      184.90     60.59 o 
  -5   3   2      391.33      389.46     16.70 o 
  -4   3   2      238.32      250.63     13.45 o 
  -3   3   2      110.79      119.57      9.54 o 
  -2   3   2      336.38      353.05     19.37 o 
  -1   3   2      118.50      122.95     11.44 o 
   0   3   2      387.09      375.38     17.89 o 
   1   3   2      126.10      126.86     10.59 o 
   2   3   2      329.65      347.72     17.90 o 
   3   3   2       70.84       66.77      9.23 o 
   4   3   2      233.33      195.43     15.43 o 
   5   3   2        1.17        4.24      5.64 o 
   6   3   2        9.36       12.97      5.99 o 
   7   3   2       67.22       68.97     10.50 o 
   8   3   2       91.27       99.25     13.56 o 
   9   3   2      775.55      778.01     37.10 o 
  10   3   2        0.16        4.44      8.11 o 
  11   3   2       18.44       16.04     11.00 o 
  12   3   2      129.94      142.29     22.56 o 
  13   3   2       81.13       77.35     19.24 o 
  14   3   2       29.67       24.17     14.30 o 
  15   3   2        7.92       16.99     13.56 o 
 -15   4   2        8.11       27.26     12.11 o 
 -14   4   2       10.62        9.49     11.67 o 
 -13   4   2        1.01       -1.41     11.40 o 
 -12   4   2       90.30       87.72     17.98 o 
 -11   4   2      199.67      223.43     25.92 o 
 -10   4   2       47.37       47.01     18.17 o 
  -9   4   2       35.07       33.41     13.27 o 
  -8   4   2      104.54       96.81     11.81 o 
  -7   4   2     1031.62      644.86    216.13 o 
  -6   4   2      392.95      358.87     26.06 o 
  -5   4   2      339.87      366.86     24.92 o 
  -4   4   2      308.15      324.80     23.79 o 
  -3   4   2       15.35       29.33      8.84 o 
  -2   4   2      183.72      176.11     15.92 o 
  -1   4   2       60.59       63.96      8.80 o 
   0   4   2       17.19       10.76      7.43 o 
   1   4   2        0.98       -1.56      5.67 o 
   2   4   2       77.41       80.08     10.44 o 
   3   4   2        9.03       15.50      6.34 o 
   4   4   2      242.17      209.14     36.10 o 
   5   4   2      104.98      110.32     12.23 o 
   6   4   2       40.46       43.16     12.41 o 
   7   4   2      342.32      319.73     30.43 o 
   8   4   2      428.24      385.99     31.31 o 
   9   4   2       30.95       30.63     12.31 o 
  10   4   2       37.64       53.65     15.57 o 
  11   4   2       32.72       29.86     13.06 o 
  12   4   2       74.74       55.81     15.41 o 
  13   4   2        8.19       19.67     13.92 o 
  14   4   2       72.56       96.65     20.82 o 
 -13   5   2        6.73        3.68     14.42 o 
 -12   5   2        2.21       13.48     12.54 o 
 -11   5   2       77.46       59.30     17.84 o 
 -10   5   2       59.07       45.52     18.16 o 
  -9   5   2      143.06      114.30     23.35 o 
  -8   5   2        1.07       13.41     13.96 o 
  -7   5   2        1.45       -2.76      9.51 o 
  -6   5   2       92.18       74.92     14.83 o 
  -5   5   2       56.24       67.95     14.94 o 
  -4   5   2       38.20       51.76     14.14 o 
  -3   5   2      474.91      461.43     34.09 o 
  -2   5   2       43.78       43.10     13.87 o 
  -1   5   2     1285.92     1419.29     52.06 o 
   0   5   2      145.85      132.13     18.56 o 
   1   5   2        8.87       10.94      9.50 o 
   2   5   2       96.08       93.14     16.07 o 
   3   5   2       16.62       22.22     11.11 o 
   4   5   2        5.37        7.36      7.90 o 
   5   5   2        0.31       -0.59      9.14 o 
   6   5   2      248.99      239.03     25.82 o 
   7   5   2       65.87       65.42     15.99 o 
   8   5   2        2.60        3.68     12.58 o 
   9   5   2       15.14       27.35     13.56 o 
  10   5   2        1.64        3.73     13.17 o 
  11   5   2       36.81       34.31     13.31 o 
  -9   6   2        0.43       20.24     14.40 o 
  -8   6   2       11.28       47.77     20.08 o 
  -7   6   2        3.64       -2.85     15.55 o 
  -6   6   2        4.41        0.49     11.79 o 
  -5   6   2       52.19       70.72     19.63 o 
  -4   6   2        0.40        5.16     13.91 o 
  -3   6   2      411.29      423.94     41.04 o 
  -2   6   2       75.97       88.39     20.86 o 
  -1   6   2      279.95      360.73     39.96 o 
   0   6   2       50.89       78.72     21.26 o 
   1   6   2       86.89       95.55     23.41 o 
   2   6   2       96.23      141.60     27.10 o 
   3   6   2        2.07       12.36     26.09 o 
   4   6   2       28.39       44.18     25.01 o 
   5   6   2      179.06      173.22     40.96 o 
   6   6   2        9.49        9.39     24.47 o 
   7   6   2       86.84       98.49     31.80 o 
 -19   1   3       10.07       18.14     17.84 o 
 -18   1   3       34.57       46.82     17.52 o 
 -17   1   3       17.70       21.42     15.47 o 
 -16   1   3        7.22       17.12     14.19 o 
 -15   1   3      123.58      136.66     19.57 o 
 -14   1   3       96.45      104.31     16.50 o 
 -13   1   3      517.69      528.23     27.43 o 
 -12   1   3      679.31      675.76     29.53 o 
 -11   1   3      271.03      282.35     15.38 o 
 -10   1   3       40.22       35.46      6.40 o 
  -9   1   3     2210.13     2282.71     70.38 o 
  -8   1   3       10.19       10.22      4.57 o 
  -7   1   3       88.21       83.10      6.93 o 
  -6   1   3      769.83      750.32     28.56 o 
  -5   1   3      667.51      646.61     15.60 o 
  -4   1   3      997.43      965.13     21.33 o 
  -3   1   3       95.44       80.78      4.58 o 
  -2   1   3     8318.77     8035.19    208.16 o 
  -1   1   3     7722.34     7124.92     68.60 o 
   0   1   3        1.11        3.59      2.36 o 
   1   1   3        7.68       13.78      2.80 o 
   2   1   3     2493.77     2473.10     35.98 o 
   3   1   3     1879.39     1828.02     33.78 o 
   4   1   3      429.58      387.46     11.36 o 
   5   1   3       13.57       12.90      4.70 o 
   6   1   3     3719.59     4075.20     60.44 o 
   7   1   3      192.93      213.58     13.87 o 
   8   1   3       18.67       12.77      6.70 o 
   9   1   3        3.29       15.39      7.33 o 
  10   1   3        2.08        3.79      8.67 o 
  11   1   3       14.96       13.62      9.86 o 
  12   1   3       71.53       55.08     14.26 o 
  13   1   3      112.16       98.74     19.02 o 
  14   1   3       31.97       35.96     15.52 o 
  15   1   3        5.08        6.95     11.33 o 
  16   1   3        7.90        8.87     11.92 o 
 -18   2   3        0.35      -14.31     14.31 o 
 -17   2   3       53.25       51.58     18.44 o 
 -16   2   3       25.74       11.76     15.22 o 
 -15   2   3        0.11       -6.69     12.44 o 
 -14   2   3      229.18      224.41     23.30 o 
 -13   2   3      925.29      726.65    193.56 o 
 -12   2   3       66.06       59.70     13.42 o 
 -11   2   3        2.17        2.74      5.36 o 
 -10   2   3      122.27      125.38     10.17 o 
  -9   2   3      894.29      884.08     25.07 o 
  -8   2   3       91.94       79.31      7.22 o 
  -7   2   3       18.86       18.61      4.10 o 
  -6   2   3     3554.96     3900.65     76.07 o 
  -5   2   3      639.75      720.88     24.90 o 
  -4   2   3      499.58      547.11     20.87 o 
  -3   2   3       73.94       90.01     10.96 o 
  -2   2   3        4.19       14.60      3.89 o 
  -1   2   3     3104.27     3249.05     41.53 o 
   0   2   3      274.64      274.50     12.61 o 
   1   2   3      911.99      868.96     22.27 o 
   2   2   3     1109.99      955.06    137.71 o 
   3   2   3      243.74      224.30     12.34 o 
   4   2   3       47.71       36.80      7.02 o 
   5   2   3       14.57       19.41      4.84 o 
   6   2   3       12.67       11.57      5.38 o 
   7   2   3      177.19      183.26     14.86 o 
   8   2   3     1097.92     1100.76     36.95 o 
   9   2   3        0.00        9.75      7.20 o 
  10   2   3        0.33       -4.21      7.31 o 
  11   2   3      360.77      353.72     27.55 o 
  12   2   3        0.92        5.66     10.61 o 
  13   2   3       74.89       99.88     18.16 o 
  14   2   3      100.37      103.24     19.97 o 
  15   2   3       70.50       90.70     19.31 o 
  16   2   3       55.06       79.61     22.45 o 
 -17   3   3       12.81       25.66     15.40 o 
 -16   3   3        3.12       18.39     14.46 o 
 -15   3   3       42.40       57.40     15.59 o 
 -14   3   3        0.27        8.17     12.07 o 
 -13   3   3      175.89      163.04     22.07 o 
 -12   3   3       48.74       44.73     12.06 o 
 -11   3   3       47.14       62.85     12.99 o 
 -10   3   3       52.66       37.22      7.83 o 
  -9   3   3       94.61       79.79     10.26 o 
  -8   3   3       33.02       32.81      6.90 o 
  -7   3   3       25.50       20.06      7.69 o 
  -6   3   3      297.67      297.59     18.62 o 
  -5   3   3       65.86       72.80     10.35 o 
  -4   3   3       45.60       53.59      8.90 o 
  -3   3   3      675.11      725.23     33.69 o 
  -2   3   3      162.19      178.30     14.47 o 
  -1   3   3      168.62      169.31     12.20 o 
   0   3   3      454.85      482.83     21.03 o 
   1   3   3       13.54       15.97      5.60 o 
   2   3   3      508.42      513.22     21.50 o 
   3   3   3      100.16       98.73     22.09 o 
   4   3   3       93.66      124.51     11.51 o 
   5   3   3        3.70        5.69      5.52 o 
   6   3   3       25.84       18.27      7.77 o 
   7   3   3        7.21       11.18      8.00 o 
   8   3   3       40.81       38.95     10.25 o 
   9   3   3     1255.41     1254.26     48.30 o 
  10   3   3       98.51       97.74     15.17 o 
  11   3   3      217.15      249.85     33.12 o 
  12   3   3      130.08      158.55     30.54 o 
  13   3   3      245.84      207.57     29.27 o 
  14   3   3       11.36        7.41     15.28 o 
  15   3   3       40.08       50.33     16.05 o 
 -16   4   3       18.99       12.89     15.49 o 
 -15   4   3        2.65       15.80     14.53 o 
 -14   4   3       26.27       34.41     16.59 o 
 -13   4   3       16.63       27.53     15.85 o 
 -12   4   3      114.46      122.57     20.94 o 
 -11   4   3        0.45        2.63     11.97 o 
 -10   4   3       27.44       26.29     11.81 o 
  -9   4   3       25.49       30.26      8.46 o 
  -8   4   3        5.24        4.65      7.45 o 
  -7   4   3       27.05       38.31      9.24 o 
  -6   4   3        2.71        7.06      7.63 o 
  -5   4   3        0.42        6.00      7.37 o 
  -4   4   3      279.45      283.79     20.92 o 
  -3   4   3       22.82       20.42      8.03 o 
  -2   4   3       17.76       13.30      7.94 o 
  -1   4   3        6.50        9.56      8.07 o 
   0   4   3       11.27       13.67      7.38 o 
   1   4   3        0.28        1.08      5.81 o 
   2   4   3        5.31       14.67      7.29 o 
   3   4   3      116.50       93.41     11.12 o 
   4   4   3       38.65       29.87      8.15 o 
   5   4   3       17.38       16.82      7.08 o 
   6   4   3       15.43       13.09      9.02 o 
   7   4   3        3.74        0.21      9.24 o 
   8   4   3      168.00      158.74     22.24 o 
   9   4   3      192.49      133.68     20.49 o 
  10   4   3       32.99       25.71     14.03 o 
  11   4   3       37.02       43.33     13.43 o 
  12   4   3       10.95       -1.63     12.32 o 
  13   4   3        5.49       13.09     13.85 o 
 -13   5   3       10.36       26.24     14.50 o 
 -12   5   3       60.60       61.12     16.59 o 
 -11   5   3        1.13        0.21     15.13 o 
 -10   5   3       26.07       18.72     17.55 o 
  -9   5   3        5.68       27.74     16.55 o 
  -8   5   3       12.07       14.04     11.69 o 
  -7   5   3       36.40       31.16     11.99 o 
  -6   5   3      104.41      108.30     18.10 o 
  -5   5   3       66.19       60.94     14.47 o 
  -4   5   3       89.97       71.62     16.07 o 
  -3   5   3      169.21      167.05     21.75 o 
  -2   5   3       23.21       33.67     12.68 o 
  -1   5   3       52.10       48.53     13.53 o 
   0   5   3       23.59       28.09     12.90 o 
   1   5   3      115.42      116.15     21.06 o 
   2   5   3       55.20       57.63     18.94 o 
   3   5   3        3.51        3.48     13.23 o 
   4   5   3       12.49       20.25     19.33 o 
   5   5   3        0.24       -6.64     11.04 o 
   6   5   3        0.67        1.38     12.87 o 
   7   5   3       23.75       59.38     39.87 o 
   8   5   3      106.39      111.41     25.38 o 
   9   5   3        0.44        3.28     16.38 o 
  10   5   3        6.53       11.04     16.84 o 
  -9   6   3       33.06       30.58     17.33 o 
  -8   6   3        7.12       16.47     15.34 o 
  -7   6   3        0.18      -11.14     11.14 o 
  -6   6   3        0.07        5.81     11.61 o 
  -5   6   3        0.51       -3.35     11.37 o 
  -4   6   3        0.08       -9.49     13.09 o 
  -3   6   3        4.20        3.65     13.75 o 
  -2   6   3      600.41      634.43     51.89 o 
  -1   6   3       87.29       69.69     19.06 o 
   0   6   3       10.90        2.88     14.42 o 
   1   6   3      202.32      217.68     31.72 o 
   2   6   3       48.50       45.61     17.56 o 
   3   6   3        0.85       20.24     18.63 o 
   4   6   3        0.32       -8.52     18.58 o 
   5   6   3       26.09       27.12     35.98 o 
   6   6   3       62.60       90.56     30.90 o 
 -19   0   4       31.86       74.29     26.50 o 
 -18   0   4       15.90       47.16     20.50 o 
 -17   0   4       11.52       34.78     19.92 o 
 -16   0   4       22.70       13.09     17.34 o 
 -15   0   4       50.75       40.89     30.20 o 
 -14   0   4      537.71      556.01     47.97 o 
 -13   0   4       90.78       92.00     14.11 o 
 -12   0   4      961.30      972.06     41.23 o 
 -11   0   4       87.27       97.47     13.30 o 
 -10   0   4      209.34      196.86     20.38 o 
  -9   0   4       10.33        6.40      7.18 o 
  -8   0   4      381.91      346.36     21.40 o 
  -7   0   4       35.72       36.97      7.30 o 
  -6   0   4      245.03      252.87     16.29 o 
  -5   0   4      484.53      406.78     19.01 o 
  -4   0   4     5511.28     5284.28    270.76 o 
  -3   0   4     8720.66     8733.96    151.69 o 
  -2   0   4    11493.71    11245.64    108.63 o 
  -1   0   4     2062.28     1873.55     40.28 o 
   0   0   4     2713.02     2673.26     45.42 o 
   1   0   4      351.04      285.98     67.66 o 
   2   0   4     2348.73     2348.04     60.95 o 
   3   0   4      605.15      745.12     79.38 o 
   4   0   4     2847.90     3107.44    159.49 o 
   5   0   4     2232.98     2511.78     96.92 o 
   6   0   4       46.64       74.69      9.29 o 
   7   0   4      775.61      780.83     45.76 o 
   8   0   4      143.36      155.79     33.56 o 
   9   0   4       53.94       57.75     25.91 o 
  10   0   4        0.11        2.84     12.16 o 
  11   0   4       32.32       33.85     14.51 o 
  12   0   4      127.39       70.31     22.82 o 
  13   0   4      721.28      644.84     58.69 o 
  14   0   4      112.37       88.10     26.01 o 
  15   0   4       83.57       74.43     24.70 o 
  16   0   4        0.94       -7.88     14.54 o 
 -19   1   4        0.31        4.02     12.76 o 
 -18   1   4        2.37        5.96     14.21 o 
 -17   1   4      305.54      303.11     33.49 o 
 -16   1   4       56.49       60.45     18.30 o 
 -15   1   4       46.33       52.79     14.87 o 
 -14   1   4        3.97        3.38      8.28 o 
 -13   1   4      119.38      122.60     13.73 o 
 -12   1   4      291.36      295.56     16.86 o 
 -11   1   4      158.94      162.29     20.85 o 
 -10   1   4     2052.32     2197.83     53.32 o 
  -9   1   4      122.12      132.97     10.33 o 
  -8   1   4      586.61      639.11     20.50 o 
  -7   1   4      107.78      118.60      8.25 o 
  -6   1   4     1300.88     1432.95     27.12 o 
  -5   1   4        2.16        5.04      2.78 o 
  -4   1   4       54.51       62.42      4.92 o 
  -3   1   4     7553.53     8260.40    198.20 o 
  -2   1   4     9623.92     9814.04    191.42 o 
  -1   1   4     2162.99     2294.20     47.67 o 
   0   1   4      227.94      215.08     10.09 o 
   1   1   4       29.24       31.92      4.42 o 
   2   1   4        0.57        0.29      3.50 o 
   3   1   4        3.56        3.87      2.97 o 
   4   1   4       90.98       81.46      5.87 o 
   5   1   4     1330.58     1286.51     32.25 o 
   6   1   4       46.10       63.46      8.34 o 
   7   1   4      155.37      150.15     12.12 o 
   8   1   4       23.96       42.99     13.35 o 
   9   1   4        5.06       -3.18      7.20 o 
  10   1   4        0.41       -7.83      7.83 o 
  11   1   4       21.66       13.65     10.24 o 
  12   1   4       64.36       61.92     14.62 o 
  13   1   4       27.28       27.96     12.74 o 
  14   1   4        5.87        3.68     13.05 o 
  15   1   4       14.01       14.13     11.94 o 
  16   1   4        8.84        4.83     10.65 o 
 -19   2   4        4.29       -3.01     16.54 o 
 -18   2   4       87.00       69.54     19.38 o 
 -17   2   4       34.20       22.56     16.37 o 
 -16   2   4        0.11        3.38     13.35 o 
 -15   2   4        1.81        7.19     10.18 o 
 -14   2   4      165.23      159.70     20.92 o 
 -13   2   4      118.66      122.81     18.42 o 
 -12   2   4       35.02       39.15     12.29 o 
 -11   2   4       10.96        4.52      7.27 o 
 -10   2   4       23.26       21.39      6.96 o 
  -9   2   4      994.47     1046.74     27.74 o 
  -8   2   4      355.31      359.41     21.03 o 
  -7   2   4      245.33      233.19     14.18 o 
  -6   2   4      322.17      346.06     16.68 o 
  -5   2   4      524.20      615.13     22.94 o 
  -4   2   4     1615.58     1805.53     37.90 o 
  -3   2   4        6.66       13.96      6.25 o 
  -2   2   4      134.04      143.54      7.90 o 
  -1   2   4      212.73      212.55     10.08 o 
   0   2   4      101.54       95.90      7.47 o 
   1   2   4     1088.28     1142.90     26.70 o 
   2   2   4        1.72        6.72      4.03 o 
   3   2   4        3.46       10.79      4.29 o 
   4   2   4       18.25       17.23      5.66 o 
   5   2   4       43.95       60.01      7.07 o 
   6   2   4      820.47      756.98     29.29 o 
   7   2   4      604.40      584.57     26.84 o 
   8   2   4        1.65        5.60      6.61 o 
   9   2   4      362.15      332.39     28.06 o 
  10   2   4      263.98      263.31     24.12 o 
  11   2   4       63.53       61.18     14.33 o 
  12   2   4      110.77      106.62     16.85 o 
  13   2   4       21.36       42.57     12.88 o 
  14   2   4       13.62       10.43     11.73 o 
  15   2   4      113.55      153.16     23.70 o 
 -17   3   4        0.10       -1.74     12.92 o 
 -16   3   4       27.67       28.46     11.74 o 
 -15   3   4        7.62        0.80     10.63 o 
 -14   3   4        5.93        2.76     11.34 o 
 -13   3   4       25.84       26.23     11.79 o 
 -12   3   4        0.34        3.59      9.19 o 
 -11   3   4      388.51      373.52     22.27 o 
 -10   3   4        2.94        4.01      5.82 o 
  -9   3   4        5.72        0.10      5.38 o 
  -8   3   4        1.43        6.29      6.54 o 
  -7   3   4       31.54       21.97      6.99 o 
  -6   3   4      208.07      264.33     17.61 o 
  -5   3   4      220.55      238.54     17.26 o 
  -4   3   4      178.81      177.63     14.39 o 
  -3   3   4       42.14       43.12      5.83 o 
  -2   3   4      283.75      262.89     13.94 o 
  -1   3   4       45.75       57.48      7.18 o 
   0   3   4        4.68       10.39      5.02 o 
   1   3   4      558.76      600.73     23.01 o 
   2   3   4      187.09      203.39     13.83 o 
   3   3   4       21.08       13.77      5.48 o 
   4   3   4       49.56       72.35     12.57 o 
   5   3   4       77.37       68.02      9.98 o 
   6   3   4      115.31      109.03     19.78 o 
   7   3   4        5.91        1.94      7.42 o 
   8   3   4      300.85      334.04     23.76 o 
   9   3   4     1268.11     1333.00     56.29 o 
  10   3   4       66.60       63.22     12.99 o 
  11   3   4      168.02      167.41     21.54 o 
  12   3   4      192.12      223.17     24.69 o 
  13   3   4       40.21       50.26     17.68 o 
  14   3   4       33.25       38.14     15.59 o 
 -16   4   4       81.03       62.44     19.63 o 
 -15   4   4       39.33       34.36     15.69 o 
 -14   4   4      134.72      130.16     25.39 o 
 -13   4   4       40.31       31.86     14.19 o 
 -12   4   4       98.52      102.39     22.49 o 
 -11   4   4       33.47       26.78     17.80 o 
 -10   4   4       10.99       11.09      8.70 o 
  -9   4   4       74.69       47.17     18.74 o 
  -8   4   4        0.17        9.98      9.64 o 
  -7   4   4      121.79      134.28     18.39 o 
  -6   4   4      527.02      571.11     36.32 o 
  -5   4   4      144.95      137.29     19.42 o 
  -4   4   4       48.27       46.19     11.61 o 
  -3   4   4       89.46       73.36     13.83 o 
  -2   4   4      436.03      474.22     32.52 o 
  -1   4   4       19.86       29.20      9.86 o 
   0   4   4      118.16      111.04     12.60 o 
   1   4   4       12.26       12.38      6.88 o 
   2   4   4      394.87      396.42     21.74 o 
   3   4   4       55.30       58.98      9.21 o 
   4   4   4        6.81       12.18      6.83 o 
   5   4   4        2.75        4.84      7.26 o 
   6   4   4       24.00       24.29      9.41 o 
   7   4   4       55.06       42.40     18.96 o 
   8   4   4        1.81        2.72      8.99 o 
   9   4   4       45.05       50.65     15.27 o 
  10   4   4      103.31      111.03     20.39 o 
  11   4   4        1.45       17.28     13.04 o 
  12   4   4        4.07       20.79     14.90 o 
 -13   5   4       33.67       41.00     16.29 o 
 -12   5   4       39.54       45.34     14.56 o 
 -11   5   4       20.08       41.77     17.89 o 
 -10   5   4        0.47      -13.15     14.62 o 
  -9   5   4        0.42       -0.55      9.64 o 
  -8   5   4       32.36       30.50     12.39 o 
  -7   5   4       16.68       21.62     12.38 o 
  -6   5   4        2.76       -3.32     11.15 o 
  -5   5   4       13.50       26.06     12.92 o 
  -4   5   4      424.11      402.25     33.22 o 
  -3   5   4       10.62       17.95     12.02 o 
  -2   5   4       28.38       42.95     14.50 o 
  -1   5   4       66.40       61.32     15.42 o 
   0   5   4       50.01       47.72     15.00 o 
   1   5   4      149.31      146.96     20.84 o 
   2   5   4       58.93       52.03     18.54 o 
   3   5   4        2.18       22.10     15.58 o 
   4   5   4      178.13      158.58     32.70 o 
   5   5   4        0.06       -6.13     18.70 o 
   6   5   4        1.02       -2.53      9.90 o 
   7   5   4        8.17       11.48     14.72 o 
   8   5   4       32.57       32.83     20.06 o 
   9   5   4        5.01        9.44     16.37 o 
  10   5   4        6.91       31.27     18.39 o 
  -9   6   4       40.21       48.58     18.07 o 
  -8   6   4       13.66        9.35     11.65 o 
  -7   6   4        0.68        3.34     11.00 o 
  -6   6   4       10.96       14.29     12.59 o 
  -5   6   4       14.88       19.83     11.89 o 
  -4   6   4       33.80       45.28     14.80 o 
  -3   6   4        0.56      -12.93     12.93 o 
  -2   6   4       42.65       39.60     17.44 o 
  -1   6   4      171.04      157.25     26.40 o 
   0   6   4        5.77       25.91     15.78 o 
   1   6   4      385.77      436.00     43.90 o 
   2   6   4       97.16       75.00     28.25 o 
   3   6   4       32.37       27.22     23.79 o 
   4   6   4       41.45       92.05     51.28 o 
   5   6   4        0.17        2.67     20.35 o 
 -19   1   5        5.34       13.83     15.04 o 
 -18   1   5       32.30       50.56     17.79 o 
 -17   1   5      207.56      208.77     28.92 o 
 -16   1   5        1.18      354.68    382.09 o 
 -15   1   5      263.08      261.81     20.53 o 
 -14   1   5      151.55      130.50     14.73 o 
 -13   1   5       83.53       72.89     10.45 o 
 -12   1   5        0.66        2.53      6.01 o 
 -11   1   5       74.71       78.37      8.96 o 
 -10   1   5       73.75       82.15      8.37 o 
  -9   1   5      333.35      336.75     17.70 o 
  -8   1   5      151.20      138.48      9.61 o 
  -7   1   5      828.27      896.27     22.71 o 
  -6   1   5      149.97      170.11      9.89 o 
  -5   1   5      581.27      588.90     16.74 o 
  -4   1   5       28.63       30.18      3.65 o 
  -3   1   5      634.99      665.93     21.65 o 
  -2   1   5     2778.86     2773.40     43.64 o 
  -1   1   5      386.61      347.65     11.41 o 
   0   1   5        8.18        7.32      2.88 o 
   1   1   5      255.54      276.53     13.15 o 
   2   1   5       48.56       59.03      6.19 o 
   3   1   5      121.02      110.85      8.36 o 
   4   1   5      911.02      757.41     27.18 o 
   5   1   5      143.92      128.99      8.14 o 
   6   1   5      255.53      231.20     14.89 o 
   7   1   5       24.86       39.23      7.04 o 
   8   1   5       33.49       49.69     10.75 o 
   9   1   5       53.89       84.11     17.03 o 
  10   1   5       31.64       30.35     10.83 o 
  11   1   5        0.83        1.59     10.07 o 
  12   1   5       48.93       54.52     15.05 o 
  13   1   5       35.62       28.86     13.48 o 
  14   1   5        1.26        0.37     11.67 o 
  15   1   5        6.05       24.25     13.64 o 
 -19   2   5        4.05       15.38     18.51 o 
 -18   2   5       20.62       22.62     21.69 o 
 -17   2   5        0.17       -0.88     15.34 o 
 -16   2   5       50.69       34.39     19.53 o 
 -15   2   5       21.18       25.03     12.71 o 
 -14   2   5       12.22       11.69     10.95 o 
 -13   2   5       19.54       33.77     12.74 o 
 -12   2   5       37.12       40.06      9.35 o 
 -11   2   5        0.89        4.99      6.30 o 
 -10   2   5      266.88      282.27     28.58 o 
  -9   2   5      442.67      341.91     47.10 o 
  -8   2   5      446.03      542.85     32.90 o 
  -7   2   5      567.30      568.98     21.86 o 
  -6   2   5      704.94      705.79     23.14 o 
  -5   2   5      111.39      119.40      8.71 o 
  -4   2   5       50.12       52.03      5.13 o 
  -3   2   5        6.41        8.83      3.94 o 
  -2   2   5      662.76      692.10     22.80 o 
  -1   2   5      889.12      871.15     20.62 o 
   0   2   5      136.22      136.21      8.92 o 
   1   2   5      833.52      882.03     23.85 o 
   2   2   5      146.31      143.10     10.02 o 
   3   2   5      262.31      261.67     14.20 o 
   4   2   5      342.03      390.35     20.13 o 
   5   2   5       54.91       46.38      7.57 o 
   6   2   5      363.09      326.36     25.87 o 
   7   2   5      248.41      231.75     17.25 o 
   8   2   5      134.77      156.81     14.78 o 
   9   2   5      497.95      507.19     32.15 o 
  10   2   5        9.15       15.57      9.65 o 
  11   2   5       21.69       21.73     11.14 o 
  12   2   5        0.08        2.96     11.65 o 
  13   2   5       44.81       45.19     13.13 o 
  14   2   5        6.73       18.32     12.91 o 
 -18   3   5       53.21       50.20     28.97 o 
 -17   3   5       25.30       18.80     20.44 o 
 -16   3   5       10.04        8.34     12.78 o 
 -15   3   5       13.14        8.19     15.47 o 
 -14   3   5       65.03       72.11     17.84 o 
 -13   3   5       61.58       83.22     18.42 o 
 -12   3   5      132.81      125.07     16.16 o 
 -11   3   5      167.40      179.93     15.89 o 
 -10   3   5        8.86        2.86      6.35 o 
  -9   3   5      131.06      125.52     12.31 o 
  -8   3   5       36.42       35.46      8.12 o 
  -7   3   5      246.65      223.71     15.33 o 
  -6   3   5      137.98      153.60     13.05 o 
  -5   3   5        1.41        6.91      5.60 o 
  -4   3   5      111.84      102.15     10.02 o 
  -3   3   5       80.19      107.00     10.94 o 
  -2   3   5        2.93        9.29      7.25 o 
  -1   3   5      921.98     1003.09     28.63 o 
   0   3   5       40.08       30.86      5.87 o 
   1   3   5      127.72      137.42     11.21 o 
   2   3   5      283.47      302.07     17.10 o 
   3   3   5       76.74       60.45     14.17 o 
   4   3   5        7.59        7.56      5.69 o 
   5   3   5       69.83       77.62     11.02 o 
   6   3   5        8.22        1.50      6.71 o 
   7   3   5      326.11      285.31     33.02 o 
   8   3   5      610.95      631.37     33.15 o 
   9   3   5      125.75      122.80     16.16 o 
  10   3   5       60.78       89.64     17.67 o 
  11   3   5      425.63      410.39     34.28 o 
  12   3   5       65.46       55.23     14.72 o 
  13   3   5      119.58      116.22     22.59 o 
 -16   4   5       19.35       32.38     16.00 o 
 -15   4   5       12.11        8.31     13.36 o 
 -14   4   5      211.88      193.37     30.54 o 
 -13   4   5      123.19      140.55     24.21 o 
 -12   4   5       79.68       64.01     19.19 o 
 -11   4   5      179.83      150.49     19.56 o 
 -10   4   5      259.49      262.72     26.62 o 
  -9   4   5      126.66      122.33     20.26 o 
  -8   4   5       29.69       38.12     13.61 o 
  -7   4   5      295.58      358.40     31.26 o 
  -6   4   5       14.89       23.49     10.03 o 
  -5   4   5      276.84      275.86     26.12 o 
  -4   4   5      749.46      769.30     43.08 o 
  -3   4   5      537.84      514.77     35.36 o 
  -2   4   5       50.81       45.06     13.35 o 
  -1   4   5       39.07       38.49     11.60 o 
   0   4   5        0.68        3.50     10.23 o 
   1   4   5      163.01      175.08     20.44 o 
   2   4   5       34.23       42.98      9.77 o 
   3   4   5        1.18       11.60      8.19 o 
   4   4   5        2.51       12.76      9.00 o 
   5   4   5      232.92      205.95     25.51 o 
   6   4   5        0.03        8.02     11.35 o 
   7   4   5        5.50        2.71     12.04 o 
   8   4   5       28.01       13.71     13.81 o 
   9   4   5      204.63      206.31     29.29 o 
  10   4   5       50.23       36.82     17.04 o 
  11   4   5       13.06       -9.10     15.94 o 
  12   4   5        5.91       -6.31     23.63 o 
 -13   5   5       74.12       75.21     17.61 o 
 -12   5   5       12.65        6.34     15.63 o 
 -11   5   5       29.72       42.14     16.79 o 
 -10   5   5       47.08       43.42     12.35 o 
  -9   5   5       46.33       29.53     13.32 o 
  -8   5   5        2.56        3.95     11.05 o 
  -7   5   5       38.57       17.30     13.80 o 
  -6   5   5      105.45      119.29     26.88 o 
  -5   5   5        3.90        5.36     11.25 o 
  -4   5   5      973.58      929.28     50.17 o 
  -3   5   5      147.26      143.08     21.24 o 
  -2   5   5      122.18      137.64     21.67 o 
  -1   5   5       40.94       47.31     15.61 o 
   0   5   5       39.42       60.59     17.01 o 
   1   5   5      122.74      139.31     21.64 o 
   2   5   5       50.76       49.43     15.92 o 
   3   5   5      571.23      729.67     72.93 o 
   4   5   5       10.66       25.52     19.73 o 
   5   5   5       21.31       22.82     29.13 o 
   6   5   5        3.62        9.60     18.93 o 
   7   5   5       14.04       22.06     13.83 o 
   8   5   5        0.01       -1.06     12.34 o 
   9   5   5        1.35       17.49     18.31 o 
  -9   6   5        9.57        5.74     14.89 o 
  -8   6   5        6.49       13.99     12.27 o 
  -7   6   5        1.45        1.50     11.87 o 
  -6   6   5       10.77        9.86     13.45 o 
  -5   6   5       10.10        2.03     12.12 o 
  -4   6   5        2.99        7.96     11.47 o 
  -3   6   5       12.15        6.27     11.83 o 
  -2   6   5       29.41       18.09     13.23 o 
  -1   6   5       10.64        4.66     14.39 o 
   0   6   5      235.22      230.45     52.61 o 
   1   6   5       23.54       34.38     15.84 o 
   2   6   5        0.01        4.54     18.38 o 
   3   6   5      165.66      176.79     36.78 o 
   4   6   5       12.65       31.27     22.00 o 
 -20   0   6       41.26       65.51     35.44 o 
 -19   0   6       17.44       15.57     28.19 o 
 -18   0   6        0.02      -14.80     26.58 o 
 -17   0   6        0.83       -2.18     18.33 o 
 -16   0   6      151.17      191.35     70.61 o 
 -15   0   6     2020.18     2057.60     70.31 o 
 -14   0   6     2124.54     2368.52     75.38 o 
 -13   0   6       14.96       12.02      9.41 o 
 -12   0   6      796.41      717.27     70.65 o 
 -11   0   6        0.32        0.26      7.51 o 
 -10   0   6      187.96      195.69     18.12 o 
  -9   0   6      125.50      133.43     14.63 o 
  -8   0   6      297.29      321.49     22.54 o 
  -7   0   6      960.81      761.38    300.91 o 
  -6   0   6      224.32      177.21     56.57 o 
  -5   0   6      539.57      448.16     89.72 o 
  -4   0   6     1222.25     1204.52     36.18 o 
  -3   0   6       33.86       43.33      7.11 o 
  -2   0   6     6353.03     6151.33     81.43 o 
  -1   0   6      920.28      936.12     72.51 o 
   0   0   6      155.20      155.60     13.46 o 
   1   0   6       17.58       16.08      7.60 o 
   2   0   6        6.99        6.97      5.21 o 
   3   0   6       13.16       14.61      5.86 o 
   4   0   6       31.30       32.14      8.06 o 
   5   0   6      117.72      121.27     19.57 o 
   6   0   6      580.74      547.48     40.32 o 
   7   0   6       61.33       48.52     16.91 o 
   8   0   6        2.16        4.23     11.01 o 
   9   0   6      798.47      825.34     57.49 o 
  10   0   6      334.32      336.83     39.91 o 
  11   0   6       18.28       36.66     25.83 o 
  12   0   6       43.77       45.09     19.66 o 
  13   0   6       46.04       40.08     17.89 o 
  14   0   6        8.88        7.00     15.54 o 
  15   0   6        0.03        9.10     32.62 o 
 -20   1   6       11.77       25.78     18.81 o 
 -19   1   6        4.59        1.58     14.11 o 
 -18   1   6       15.08        0.23     17.01 o 
 -17   1   6        0.05      -11.57     14.26 o 
 -16   1   6       75.47       75.69     18.78 o 
 -15   1   6      624.35      434.28     95.83 o 
 -14   1   6      164.93      186.76     14.37 o 
 -13   1   6        3.61        0.67      5.89 o 
 -12   1   6        8.05       24.23      6.58 o 
 -11   1   6       31.45       26.90      5.99 o 
 -10   1   6       42.74       49.53      7.14 o 
  -9   1   6        9.97       15.19      5.31 o 
  -8   1   6      129.44      147.94     10.55 o 
  -7   1   6     4567.76     5339.96     75.82 o 
  -6   1   6      206.95      215.02     10.73 o 
  -5   1   6       21.22       22.58      3.83 o 
  -4   1   6      283.06      257.37     12.63 o 
  -3   1   6      350.72      375.36     17.42 o 
  -2   1   6        0.02       12.00      6.04 o 
  -1   1   6      795.47      747.92     23.36 o 
   0   1   6     1353.78     1379.12     29.12 o 
   1   1   6       57.82       64.14      6.61 o 
   2   1   6       87.64       82.36      7.49 o 
   3   1   6      128.47      139.58     10.87 o 
   4   1   6      212.26      182.41     25.00 o 
   5   1   6       84.02       79.20      9.42 o 
   6   1   6       31.24       35.01      7.68 o 
   7   1   6      262.17      263.38     21.58 o 
   8   1   6      455.46      434.42     28.57 o 
   9   1   6        4.35       13.76      9.26 o 
  10   1   6       44.14       49.26     12.38 o 
  11   1   6        6.32        4.69     11.15 o 
  12   1   6       49.56       55.11     16.07 o 
  13   1   6        7.41       16.95     11.94 o 
  14   1   6       47.16       32.40     12.68 o 
 -19   2   6        9.68        9.93     16.81 o 
 -18   2   6       13.84        4.36     15.88 o 
 -17   2   6       47.38       71.23     20.61 o 
 -16   2   6       16.04       28.26     16.47 o 
 -15   2   6       21.61       20.53     12.80 o 
 -14   2   6       66.45       67.51     14.95 o 
 -13   2   6      109.25      105.95     13.47 o 
 -12   2   6       42.84       45.07      9.76 o 
 -11   2   6        0.07        2.32      5.54 o 
 -10   2   6        0.16        5.62      6.11 o 
  -9   2   6      121.11      142.80     12.92 o 
  -8   2   6        2.25        9.43      5.89 o 
  -7   2   6      208.66      230.55     13.85 o 
  -6   2   6       85.29      103.97      8.62 o 
  -5   2   6      202.82      199.22     16.87 o 
  -4   2   6      408.90      381.52     16.70 o 
  -3   2   6     1269.00     1320.20     31.57 o 
  -2   2   6      134.43      155.55     11.68 o 
  -1   2   6      437.83      501.82     17.03 o 
   0   2   6      661.47      752.82     21.53 o 
   1   2   6      216.81      229.74     12.70 o 
   2   2   6       56.64       61.19      7.06 o 
   3   2   6       25.79       29.46      6.14 o 
   4   2   6      186.52      185.60     11.99 o 
   5   2   6       45.69       48.24      8.24 o 
   6   2   6      376.04      279.22     76.38 o 
   7   2   6     1251.99     1191.35     40.79 o 
   8   2   6     1198.02     1232.97     50.15 o 
   9   2   6       42.97       47.27     12.84 o 
  10   2   6        1.02       -0.05      9.01 o 
  11   2   6      129.86      154.96     20.71 o 
  12   2   6       39.68       34.57     12.27 o 
  13   2   6        6.54       15.00     10.77 o 
  14   2   6       66.29       96.53     17.07 o 
 -18   3   6       71.82       53.57     24.95 o 
 -17   3   6        0.68        9.35     14.24 o 
 -16   3   6       22.74       20.70     15.39 o 
 -15   3   6       31.10       27.96     15.87 o 
 -14   3   6       10.49       10.10     16.90 o 
 -13   3   6       21.23       25.76     18.41 o 
 -12   3   6        5.97        7.83      9.13 o 
 -11   3   6        4.69       -3.23      9.37 o 
 -10   3   6      367.95      334.91     26.73 o 
  -9   3   6        2.59        6.89      9.47 o 
  -8   3   6       83.37       84.12     14.14 o 
  -7   3   6        1.10       -4.65      7.97 o 
  -6   3   6      331.48      329.17     27.98 o 
  -5   3   6       46.93       54.23     10.99 o 
  -4   3   6      268.58      269.91     22.41 o 
  -3   3   6      469.14      438.14     27.77 o 
  -2   3   6       19.84       18.73      9.15 o 
  -1   3   6        4.76        6.91      5.97 o 
   0   3   6      729.18      675.39     28.46 o 
   1   3   6        9.35        8.49      4.99 o 
   2   3   6       63.27       62.76      8.03 o 
   3   3   6        0.65        0.89      4.77 o 
   4   3   6       54.47       61.66     10.05 o 
   5   3   6       16.55       19.34      8.14 o 
   6   3   6      230.11      255.00     23.61 o 
   7   3   6        0.41        6.25      7.13 o 
   8   3   6      191.43      191.78     19.83 o 
   9   3   6       42.63       41.91     13.12 o 
  10   3   6       17.70       15.25     11.10 o 
  11   3   6        5.40        1.85     11.48 o 
  12   3   6        7.57       14.90     12.27 o 
  13   3   6        0.16       -7.46     12.32 o 
 -16   4   6       14.92       20.05     18.26 o 
 -15   4   6       36.00       35.86     15.49 o 
 -14   4   6       45.05       60.98     18.09 o 
 -13   4   6        0.79        4.07     13.58 o 
 -12   4   6        1.77        1.62     13.28 o 
 -11   4   6      139.83      136.50     20.42 o 
 -10   4   6       25.90       24.11     11.10 o 
  -9   4   6        6.91       11.61     10.09 o 
  -8   4   6       45.66       34.27     11.89 o 
  -7   4   6      140.23      153.04     20.39 o 
  -6   4   6       14.57       11.49     10.64 o 
  -5   4   6       27.99       23.72     12.88 o 
  -4   4   6      560.53      570.67     37.91 o 
  -3   4   6      315.45      336.26     28.70 o 
  -2   4   6        6.65       22.23     17.46 o 
  -1   4   6      111.78      105.86     18.58 o 
   0   4   6       83.89       81.34     16.32 o 
   1   4   6       17.61       17.04     10.90 o 
   2   4   6       18.17       17.19      8.28 o 
   3   4   6       27.74       32.01     10.91 o 
   4   4   6       58.00       17.40     11.48 o 
   5   4   6        6.28        4.64     10.53 o 
   6   4   6       88.50      105.84     18.43 o 
   7   4   6        4.08       15.58     12.66 o 
   8   4   6       20.38       28.18     14.24 o 
   9   4   6       76.01       67.74     18.78 o 
  10   4   6        4.23      -10.37     16.68 o 
  11   4   6       59.81       39.70     21.16 o 
 -13   5   6      345.33      369.13     42.29 o 
 -12   5   6       45.82       47.47     23.74 o 
 -11   5   6      103.62       75.37     20.42 o 
 -10   5   6        4.18       -0.81     10.17 o 
  -9   5   6       72.70       61.97     14.45 o 
  -8   5   6       14.17       12.87     12.04 o 
  -7   5   6        9.58       -2.78     11.47 o 
  -6   5   6       43.29       35.94     14.72 o 
  -5   5   6      173.51      124.49     20.81 o 
  -4   5   6      284.01      279.21     29.28 o 
  -3   5   6      118.06      117.59     19.80 o 
  -2   5   6       87.59       73.44     16.17 o 
  -1   5   6      123.24      124.60     20.75 o 
   0   5   6       41.59       73.03     16.91 o 
   1   5   6       76.62       81.12     18.88 o 
   2   5   6       35.82       21.92     16.10 o 
   3   5   6       14.28       18.09     17.97 o 
   4   5   6      155.03      164.41     33.93 o 
   5   5   6        2.15       24.70     23.09 o 
   6   5   6        2.29        4.01     16.71 o 
   7   5   6       21.04       23.71     20.21 o 
   8   5   6       12.46       16.77     15.26 o 
  -8   6   6        6.18       20.40     12.59 o 
  -7   6   6        0.60        6.76     10.68 o 
  -6   6   6        0.96       -3.71     12.85 o 
  -5   6   6        0.50        2.10     11.14 o 
  -4   6   6       39.63       46.28     13.56 o 
  -3   6   6       25.22       33.86     14.15 o 
  -2   6   6      118.76      124.53     29.25 o 
  -1   6   6      102.76       96.15     19.52 o 
   0   6   6        4.02        4.55     12.00 o 
   1   6   6       42.81       64.11     27.29 o 
   2   6   6        4.60       -8.35     16.98 o 
   3   6   6      195.31      189.11     36.05 o 
 -20   1   7        5.39        9.96     17.37 o 
 -19   1   7      299.06      339.08     36.85 o 
 -18   1   7      175.77      151.37     29.54 o 
 -17   1   7        0.04       -1.46     13.96 o 
 -16   1   7       30.39       24.25     12.86 o 
 -15   1   7      666.27      730.08     35.73 o 
 -14   1   7      192.99      185.79     17.13 o 
 -13   1   7       99.68       84.53     16.56 o 
 -12   1   7       25.62       21.72      7.15 o 
 -11   1   7        4.01        3.27      5.27 o 
 -10   1   7        0.91       -0.07      5.62 o 
  -9   1   7      584.37      580.38     22.22 o 
  -8   1   7      469.34      525.62     20.01 o 
  -7   1   7       36.79       48.70      5.93 o 
  -6   1   7      133.02      151.99     14.83 o 
  -5   1   7     1213.80     1245.68     25.84 o 
  -4   1   7       30.60       23.80      3.65 o 
  -3   1   7      427.83      445.94     14.98 o 
  -2   1   7      508.23      483.14     15.94 o 
  -1   1   7       53.08       50.74     10.21 o 
   0   1   7     1550.65     1711.28     34.38 o 
   1   1   7      635.61      564.65     19.38 o 
   2   1   7     1577.23     1506.66     32.27 o 
   3   1   7      186.93      180.40     11.05 o 
   4   1   7        0.56        5.80      4.53 o 
   5   1   7       56.86       51.38      8.64 o 
   6   1   7       94.33      108.33     11.29 o 
   7   1   7      571.26      638.59     35.34 o 
   8   1   7      107.97       95.98     15.10 o 
   9   1   7        3.87        6.57     10.25 o 
  10   1   7       12.10       11.30      9.97 o 
  11   1   7      121.21      122.26     28.90 o 
  12   1   7      140.94      135.16     21.38 o 
  13   1   7       10.86       13.92     12.36 o 
  14   1   7        6.81       14.19     13.24 o 
 -19   2   7        0.59       -3.47     23.17 o 
 -18   2   7       39.16       77.56     28.00 o 
 -17   2   7      172.89      137.49     23.54 o 
 -16   2   7       61.24       47.64     17.39 o 
 -15   2   7        8.30       17.20     13.16 o 
 -14   2   7      220.21      223.27     18.67 o 
 -13   2   7        0.52       -1.57      6.91 o 
 -12   2   7      161.60      161.74     14.80 o 
 -11   2   7      129.42      126.49     12.71 o 
 -10   2   7        1.78        5.77      6.39 o 
  -9   2   7       10.06       11.48      5.79 o 
  -8   2   7      261.72      301.99     16.14 o 
  -7   2   7       88.16      102.52     11.14 o 
  -6   2   7      201.70      212.01     12.60 o 
  -5   2   7       42.26       43.59      6.05 o 
  -4   2   7     4191.20     4565.16     72.20 o 
  -3   2   7      163.40      161.44     12.42 o 
  -2   2   7      227.33      204.68     13.71 o 
  -1   2   7      144.14      178.82     11.83 o 
   0   2   7      330.24      372.13     15.54 o 
   1   2   7       59.83       50.07      8.41 o 
   2   2   7        0.01        1.80      4.48 o 
   3   2   7      210.69      210.78     13.81 o 
   4   2   7      210.44      216.39     16.35 o 
   5   2   7        5.72        6.68      6.19 o 
   6   2   7       97.82      106.61     14.50 o 
   7   2   7      709.21      737.92     33.16 o 
   8   2   7      149.16      127.11     17.87 o 
   9   2   7       39.65       42.37     12.35 o 
  10   2   7        8.09       17.56     11.50 o 
  11   2   7        0.66       19.42     11.61 o 
  12   2   7      102.55       99.16     17.27 o 
  13   2   7       28.71       37.33     12.34 o 
 -18   3   7        4.30       10.19     17.48 o 
 -17   3   7       26.46       50.01     18.99 o 
 -16   3   7        3.27       -2.19     14.53 o 
 -15   3   7        1.17        3.44     12.91 o 
 -14   3   7       54.36       74.39     26.13 o 
 -13   3   7        7.98        2.85      8.61 o 
 -12   3   7       10.59        7.74     10.94 o 
 -11   3   7       57.88       63.71     15.11 o 
 -10   3   7      282.94      274.69     24.55 o 
  -9   3   7      130.55      128.83     17.82 o 
  -8   3   7        0.10       -1.28      8.16 o 
  -7   3   7      102.71      113.04     15.82 o 
  -6   3   7       10.51       10.13      9.31 o 
  -5   3   7        0.27       -3.36      7.57 o 
  -4   3   7       20.06       21.73      9.42 o 
  -3   3   7      130.55      136.93     16.91 o 
  -2   3   7        0.11       -2.90      7.97 o 
  -1   3   7      528.70      539.14     26.38 o 
   0   3   7       45.24       52.91      9.10 o 
   1   3   7      101.32      113.94     13.45 o 
   2   3   7        8.62       13.56      6.46 o 
   3   3   7       34.37       26.41     11.14 o 
   4   3   7        0.06       -6.56      7.33 o 
   5   3   7       55.41       43.08     15.58 o 
   6   3   7      160.28      170.65     19.89 o 
   7   3   7      117.74      120.39     19.04 o 
   8   3   7       48.16       50.88     12.19 o 
   9   3   7       72.97       72.56     14.67 o 
  10   3   7       85.06       93.94     16.62 o 
  11   3   7        0.03        0.59     10.10 o 
  12   3   7        2.11        1.40     10.48 o 
 -16   4   7       56.22       51.90     22.24 o 
 -15   4   7        6.52      -11.86     15.51 o 
 -14   4   7       22.73       19.92     14.06 o 
 -13   4   7       10.48       11.95     14.79 o 
 -12   4   7       11.84        6.59     10.75 o 
 -11   4   7        3.84        9.83     13.11 o 
 -10   4   7       57.04       54.43     13.95 o 
  -9   4   7       13.39       15.41     10.11 o 
  -8   4   7        1.45       -3.75      8.99 o 
  -7   4   7      199.65      237.06     26.65 o 
  -6   4   7       32.25       30.43     12.63 o 
  -5   4   7      201.35      207.83     22.89 o 
  -4   4   7      179.84      184.49     23.14 o 
  -3   4   7        0.33        2.95     12.02 o 
  -2   4   7      116.04      111.27     18.15 o 
  -1   4   7       32.72       36.60     14.82 o 
   0   4   7       58.28       63.64     16.42 o 
   1   4   7       25.09       41.20     14.09 o 
   2   4   7       58.66       50.37     12.57 o 
   3   4   7      264.18      258.83     24.60 o 
   4   4   7       29.57       19.66     11.46 o 
   5   4   7       30.51       25.26     12.77 o 
   6   4   7       67.44       45.84     14.01 o 
   7   4   7       18.59       24.73     13.82 o 
   8   4   7        4.51        7.02     12.90 o 
   9   4   7        3.51       -0.03     16.66 o 
  10   4   7        1.31       -6.31     16.87 o 
 -13   5   7        1.57        9.28     15.03 o 
 -12   5   7      184.36      170.35     38.44 o 
 -11   5   7       13.05      468.30    535.68 o 
 -10   5   7      200.15      205.85     25.10 o 
  -9   5   7      138.95      125.00     19.80 o 
  -8   5   7        0.00        2.83     10.75 o 
  -7   5   7        4.33       -0.68     12.57 o 
  -6   5   7        0.79        7.69     11.87 o 
  -5   5   7       48.72       57.17     17.43 o 
  -4   5   7       20.82       34.34     14.18 o 
  -3   5   7        5.22        7.61     11.30 o 
  -2   5   7       23.77       31.05     13.50 o 
  -1   5   7        0.01       -7.11     11.62 o 
   0   5   7        1.13        2.99     13.17 o 
   1   5   7       48.06       82.73     18.67 o 
   2   5   7        1.69        3.79     14.05 o 
   3   5   7       75.30       79.44     22.02 o 
   4   5   7       19.87       27.88     19.70 o 
   5   5   7      184.63      159.48     44.57 o 
   6   5   7       12.78       34.16     20.03 o 
   7   5   7       24.26       29.68     21.75 o 
  -7   6   7        0.09       27.22     14.30 o 
  -6   6   7        3.22       19.93     12.18 o 
  -5   6   7       17.61       17.03     12.61 o 
  -4   6   7       36.83       44.47     15.75 o 
  -3   6   7       34.01       26.79     13.22 o 
  -2   6   7       88.64       56.50     15.60 o 
  -1   6   7       20.56       22.78     13.67 o 
   0   6   7        2.64       24.82     17.41 o 
   1   6   7       32.38       54.14     22.27 o 
 -20   0   8        0.50      -19.06     24.70 o 
 -19   0   8      200.18      236.80     55.04 o 
 -18   0   8        1.09       -5.91     24.43 o 
 -17   0   8       15.23        3.44     18.84 o 
 -16   0   8        2.84       -8.74      9.69 o 
 -15   0   8        1.01       11.06     11.94 o 
 -14   0   8     1584.17     1620.54     62.79 o 
 -13   0   8      751.15      699.34     39.02 o 
 -12   0   8       18.71       32.10     10.31 o 
 -11   0   8      341.66      329.66    100.31 o 
 -10   0   8      139.10       90.41     25.77 o 
  -9   0   8      212.16      165.90     60.44 o 
  -8   0   8      201.07      128.25     58.74 o 
  -7   0   8      544.69      477.80     95.96 o 
  -6   0   8       67.27       70.20     10.33 o 
  -5   0   8        8.21       12.98      7.11 o 
  -4   0   8      343.78      387.67     23.53 o 
  -3   0   8      277.92      315.29     20.91 o 
  -2   0   8      627.73      603.70     27.98 o 
  -1   0   8      554.35      566.60     28.61 o 
   0   0   8     1732.52     1765.39     51.86 o 
   1   0   8      535.21      508.45     27.48 o 
   2   0   8       39.91       46.33      9.13 o 
   3   0   8       62.33       67.33     10.74 o 
   4   0   8      130.96      144.86     14.30 o 
   5   0   8       48.11       61.60     16.19 o 
   6   0   8       32.23       34.71     14.57 o 
   7   0   8        2.49        7.79     13.00 o 
   8   0   8      330.84      341.72     36.95 o 
   9   0   8       47.94       16.67     14.70 o 
  10   0   8       30.94       40.37     17.87 o 
  11   0   8      342.47      326.86     46.18 o 
  12   0   8       22.23       19.01     17.26 o 
  13   0   8        7.71       -4.70     14.70 o 
 -20   1   8        7.20        6.15     17.28 o 
 -19   1   8      184.99      195.12     28.46 o 
 -18   1   8       46.64       55.89     18.71 o 
 -17   1   8       82.56      104.62     16.66 o 
 -16   1   8      595.46      641.38     38.66 o 
 -15   1   8        7.07        7.17      8.29 o 
 -14   1   8      184.92      192.56     17.44 o 
 -13   1   8        0.14        7.84      6.74 o 
 -12   1   8       18.21       23.07      7.17 o 
 -11   1   8       29.38       32.91      7.11 o 
 -10   1   8        0.24        3.46      5.69 o 
  -9   1   8       16.61       21.11      5.71 o 
  -8   1   8      274.71      261.42     17.64 o 
  -7   1   8       47.16       44.80      6.06 o 
  -6   1   8      577.51      521.46     18.31 o 
  -5   1   8     2940.87     3196.34     45.31 o 
  -4   1   8      426.16      391.29     14.68 o 
  -3   1   8      789.21      836.08     38.77 o 
  -2   1   8      150.72      147.10     10.97 o 
  -1   1   8      177.16      159.40     10.33 o 
   0   1   8        8.74       19.10      5.12 o 
   1   1   8      226.16      219.07     12.91 o 
   2   1   8       25.34       25.70      5.80 o 
   3   1   8      398.41      386.24     17.42 o 
   4   1   8      189.94      187.83     14.79 o 
   5   1   8       89.21       75.61     14.51 o 
   6   1   8        6.49       11.96      9.94 o 
   7   1   8        2.24       -0.91      8.88 o 
   8   1   8       27.71       30.00     11.21 o 
   9   1   8        0.54        3.62     10.58 o 
  10   1   8      192.75      196.00     23.17 o 
  11   1   8       37.19       24.74     12.54 o 
  12   1   8        6.96       11.23     10.81 o 
  13   1   8       35.88       49.82     13.73 o 
 -19   2   8       11.56       25.05     22.42 o 
 -18   2   8        4.54       10.50     14.34 o 
 -17   2   8        2.61       20.67     27.78 o 
 -16   2   8        6.88       -5.46     15.50 o 
 -15   2   8       34.57       31.42     14.68 o 
 -14   2   8       89.92       40.46     20.91 o 
 -13   2   8       84.27       76.12     14.89 o 
 -12   2   8      173.43      179.58     22.40 o 
 -11   2   8      297.85      312.13     25.97 o 
 -10   2   8        2.67       -2.16      7.87 o 
  -9   2   8       89.63       88.66     13.89 o 
  -8   2   8        6.14        5.74      7.56 o 
  -7   2   8       29.52       28.17      9.05 o 
  -6   2   8      208.87      202.02     19.45 o 
  -5   2   8     1327.47     1354.58     37.36 o 
  -4   2   8      639.07      651.77     26.49 o 
  -3   2   8       45.54       51.55      9.42 o 
  -2   2   8        0.28        5.35      5.87 o 
  -1   2   8      314.14      327.49     19.19 o 
   0   2   8       80.87       71.01      9.74 o 
   1   2   8      105.02       86.72      9.01 o 
   2   2   8        9.52       12.05      4.74 o 
   3   2   8      106.73      109.03     11.71 o 
   4   2   8        0.83        0.10      7.10 o 
   5   2   8        0.02       -2.49      6.16 o 
   6   2   8       41.92       35.81      8.92 o 
   7   2   8      136.77       74.18     39.35 o 
   8   2   8       55.92       53.41     13.95 o 
   9   2   8      133.01      157.21     22.59 o 
  10   2   8       13.67       14.31     10.66 o 
  11   2   8       20.85       28.43     11.03 o 
  12   2   8       15.51       11.08     12.39 o 
 -18   3   8        2.06       13.10     17.56 o 
 -17   3   8       10.94        8.38     17.12 o 
 -16   3   8        0.11        8.11     17.26 o 
 -15   3   8       10.27        4.34     15.17 o 
 -14   3   8       26.91        8.64      9.49 o 
 -13   3   8      191.87      140.35     24.10 o 
 -12   3   8       54.49       50.01     13.77 o 
 -11   3   8      167.83      164.66     20.94 o 
 -10   3   8       19.85       15.50     13.98 o 
  -9   3   8       16.45       16.83     10.20 o 
  -8   3   8        0.86        4.27      9.75 o 
  -7   3   8       42.47       51.39     14.13 o 
  -6   3   8      237.34      223.01     22.77 o 
  -5   3   8      527.74      555.05     35.58 o 
  -4   3   8      172.25      196.32     21.38 o 
  -3   3   8     1782.14     1774.10     61.34 o 
  -2   3   8        7.66        3.88      9.24 o 
  -1   3   8      182.87      183.85     15.60 o 
   0   3   8      201.41      222.70     17.73 o 
   1   3   8       56.27       49.31      8.95 o 
   2   3   8        0.26       -0.92      6.33 o 
   3   3   8        6.11       17.85      9.12 o 
   4   3   8        1.29       -0.30      7.98 o 
   5   3   8      126.57      120.93     16.72 o 
   6   3   8       95.62       94.61     17.49 o 
   7   3   8       28.54       24.90     11.43 o 
   8   3   8       31.43       32.72     14.51 o 
   9   3   8      120.53      137.65     22.42 o 
  10   3   8       65.99       69.32     17.01 o 
  11   3   8      130.38      119.70     21.55 o 
 -16   4   8       24.14       -1.60     21.21 o 
 -15   4   8        2.77       -1.38     13.49 o 
 -14   4   8       13.24       22.31     19.09 o 
 -13   4   8       30.35       44.25     15.00 o 
 -12   4   8        1.15        2.38     10.89 o 
 -11   4   8        0.05       -0.72     10.01 o 
 -10   4   8        1.04       13.22     10.13 o 
  -9   4   8      191.88      154.59     22.33 o 
  -8   4   8     1162.43     1070.12     54.21 o 
  -7   4   8       11.00        9.96     11.33 o 
  -6   4   8      668.93      659.65     42.18 o 
  -5   4   8       66.85       82.74     18.27 o 
  -4   4   8       12.12       28.12     12.77 o 
  -3   4   8       17.19       14.25     11.55 o 
  -2   4   8       80.08       72.30     17.97 o 
  -1   4   8       47.83       41.57     13.76 o 
   0   4   8        2.05       -3.55     10.29 o 
   1   4   8       77.23       60.83     15.34 o 
   2   4   8      701.01      704.12     52.68 o 
   3   4   8       38.42       46.14     18.28 o 
   4   4   8      107.41       55.82     35.00 o 
   5   4   8       37.09       34.95     12.86 o 
   6   4   8      323.92      409.06     38.50 o 
   7   4   8       70.76       68.08     16.81 o 
   8   4   8        3.13       -2.95     14.42 o 
   9   4   8       23.87       -4.43     14.51 o 
 -13   5   8       18.43        8.05     14.03 o 
 -12   5   8        9.50        8.83     11.63 o 
 -11   5   8       74.65       93.00     17.17 o 
 -10   5   8      175.79      147.62     22.03 o 
  -9   5   8      138.56      130.83     22.29 o 
  -8   5   8      121.74      134.29     21.35 o 
  -7   5   8        0.14       -5.49     11.68 o 
  -6   5   8       70.89       64.35     16.84 o 
  -5   5   8        1.78        1.58     12.31 o 
  -4   5   8       16.02       16.39     13.31 o 
  -3   5   8       28.25       14.43     15.06 o 
  -2   5   8        0.38       -1.85     12.18 o 
  -1   5   8       63.94       49.57     16.42 o 
   0   5   8       54.78       36.37     13.49 o 
   1   5   8       59.93       35.73     16.41 o 
   2   5   8        0.13        9.35     14.78 o 
   3   5   8        4.87        3.63     14.92 o 
   4   5   8       38.68       44.20     15.46 o 
   5   5   8       17.52       31.44     18.91 o 
   6   5   8        1.81        4.02     21.88 o 
  -6   6   8        2.67       13.31     12.70 o 
  -5   6   8        6.24       16.44     11.23 o 
  -4   6   8        1.62        0.26     11.43 o 
  -3   6   8       26.28       39.24     15.09 o 
  -2   6   8       45.96       58.36     16.26 o 
  -1   6   8        8.62       16.93     13.39 o 
 -19   1   9       14.56       21.98     19.47 o 
 -18   1   9        1.34       -5.99     14.13 o 
 -17   1   9       27.99       29.58     17.15 o 
 -16   1   9      859.28      788.12     40.74 o 
 -15   1   9        2.42       18.09      9.30 o 
 -14   1   9       19.76       21.89      8.28 o 
 -13   1   9      239.98      240.98     17.82 o 
 -12   1   9       15.31       13.64      7.57 o 
 -11   1   9      150.05      142.83     11.67 o 
 -10   1   9       94.37       91.09     10.47 o 
  -9   1   9      445.16      481.86     20.95 o 
  -8   1   9       49.63       51.85      6.68 o 
  -7   1   9       35.79       37.21      5.32 o 
  -6   1   9      232.60      240.02     12.17 o 
  -5   1   9      456.69      487.47     18.11 o 
  -4   1   9      229.97      246.94     17.03 o 
  -3   1   9      110.98      116.19      9.23 o 
  -2   1   9      872.30      839.18     71.41 o 
  -1   1   9       50.46       42.28      6.08 o 
   0   1   9       35.13       29.76      6.03 o 
   1   1   9       52.99       57.68      8.04 o 
   2   1   9      613.75      606.61     23.00 o 
   3   1   9       52.33       55.61      9.29 o 
   4   1   9      222.01      228.24     17.46 o 
   5   1   9      848.67      630.25    119.39 o 
   6   1   9       92.16       89.43     15.64 o 
   7   1   9       58.13       67.75     13.86 o 
   8   1   9       26.72       14.38     10.73 o 
   9   1   9        7.58        2.12     10.98 o 
  10   1   9       14.72       17.87     12.51 o 
  11   1   9        2.79        1.30      9.52 o 
  12   1   9        3.82        9.92     11.31 o 
 -19   2   9       26.01        4.58     21.21 o 
 -18   2   9        7.25       -1.40     14.09 o 
 -17   2   9        5.31       14.91     12.64 o 
 -16   2   9       13.10        3.84     15.27 o 
 -15   2   9        4.62       12.05     10.36 o 
 -14   2   9       84.85       73.88     14.24 o 
 -13   2   9        0.70       -6.33      9.22 o 
 -12   2   9       18.09       20.15     10.10 o 
 -11   2   9       33.39       42.11     11.92 o 
 -10   2   9        0.66        8.45      8.29 o 
  -9   2   9        6.03        8.94      8.75 o 
  -8   2   9      272.79      315.49     25.68 o 
  -7   2   9       40.05       40.31     11.17 o 
  -6   2   9        0.21        8.10      8.50 o 
  -5   2   9      204.23      180.44     14.09 o 
  -4   2   9       62.41       67.56      9.52 o 
  -3   2   9      150.48      173.42     15.40 o 
  -2   2   9        1.77        5.36      6.28 o 
  -1   2   9      147.85      129.23     12.79 o 
   0   2   9      636.26      623.20     28.78 o 
   1   2   9        0.01        0.63      5.99 o 
   2   2   9      102.12      107.53     11.89 o 
   3   2   9       43.17       33.22     10.42 o 
   4   2   9       32.26       24.45      9.66 o 
   5   2   9       60.38       64.16     14.07 o 
   6   2   9       71.58       87.33     18.74 o 
   7   2   9        0.86        3.06      8.73 o 
   8   2   9       36.44       23.15     14.61 o 
   9   2   9        1.27        7.16      9.96 o 
  10   2   9       26.11       30.02     10.99 o 
  11   2   9       18.51       45.03     12.64 o 
 -17   3   9        1.04        4.38     15.42 o 
 -16   3   9        1.84      -11.02     16.69 o 
 -15   3   9       49.36       66.03     20.91 o 
 -14   3   9        0.31      -12.68     14.63 o 
 -13   3   9       31.12       23.70     12.50 o 
 -12   3   9      175.58      158.35     21.12 o 
 -11   3   9       14.06       -7.60      8.65 o 
 -10   3   9        4.15       -3.17      8.64 o 
  -9   3   9        0.05        2.22     10.03 o 
  -8   3   9        0.11        7.73     10.51 o 
  -7   3   9        1.13        0.01     10.52 o 
  -6   3   9       70.23       87.98     17.61 o 
  -5   3   9     1286.30     1285.49     54.62 o 
  -4   3   9       21.33       25.98     12.60 o 
  -3   3   9        8.13       19.96     11.56 o 
  -2   3   9       94.26      109.93     17.14 o 
  -1   3   9        1.57       -1.21      8.57 o 
   0   3   9        5.93        3.17      7.38 o 
   1   3   9       49.78       64.88     10.68 o 
   2   3   9       34.94       23.63     13.10 o 
   3   3   9       12.58       14.87      9.72 o 
   4   3   9        2.30       -0.13      9.06 o 
   5   3   9        8.47        7.15     10.87 o 
   6   3   9      141.66      142.33     20.81 o 
   7   3   9      219.57      187.78     28.56 o 
   8   3   9       10.52       14.36     13.38 o 
   9   3   9        2.92        0.41     12.34 o 
  10   3   9       21.27       13.85     12.88 o 
 -15   4   9       58.58       72.21     22.79 o 
 -14   4   9       91.72       77.28     19.99 o 
 -13   4   9       77.08       73.83     15.33 o 
 -12   4   9       27.37       26.29     13.33 o 
 -11   4   9        6.12       11.68     13.08 o 
 -10   4   9        0.09        7.70     12.37 o 
  -9   4   9        3.79       17.12     12.54 o 
  -8   4   9       69.12       65.84     26.43 o 
  -7   4   9      494.23      505.16     39.12 o 
  -6   4   9      487.22      508.71     37.18 o 
  -5   4   9      550.91      503.21     37.20 o 
  -4   4   9        0.16       -0.93     11.04 o 
  -3   4   9      121.57      137.78     21.83 o 
  -2   4   9       23.14       29.70     14.34 o 
  -1   4   9      177.24      170.50     24.54 o 
   0   4   9        2.16       -1.98     11.52 o 
   1   4   9       64.42       77.35     20.94 o 
   2   4   9      192.67      193.20     29.30 o 
   3   4   9        1.89        5.08     27.90 o 
   4   4   9       23.73       38.68     15.10 o 
   5   4   9       16.23       16.61     12.55 o 
   6   4   9      389.06      377.17     33.50 o 
   7   4   9      189.90      182.86     23.76 o 
   8   4   9        1.31        7.74     16.00 o 
 -12   5   9        2.09        1.19     11.71 o 
 -11   5   9       13.35       13.19     12.67 o 
 -10   5   9       50.44       46.80     17.00 o 
  -9   5   9       10.59       12.83     14.27 o 
  -8   5   9       54.08       56.32     17.13 o 
  -7   5   9       20.40       33.71     15.43 o 
  -6   5   9        1.82       13.43     12.23 o 
  -5   5   9       40.69       53.00     17.08 o 
  -4   5   9       11.23        2.72     13.02 o 
  -3   5   9        0.64        4.67     12.47 o 
  -2   5   9        0.76        5.23     12.69 o 
  -1   5   9        5.38       -3.03     14.22 o 
   0   5   9      133.91       91.47     23.21 o 
   1   5   9       35.40       19.30     13.77 o 
   2   5   9       11.69        7.36     13.31 o 
   3   5   9       18.63       10.34     15.43 o 
   4   5   9       61.95      397.73    402.99 o 
 -20   0  10        8.07      -26.31     26.31 o 
 -19   0  10       15.21       16.11     30.07 o 
 -18   0  10      607.34      610.79     74.10 o 
 -17   0  10     1866.42     1873.27     86.85 o 
 -16   0  10        5.57       25.74     14.25 o 
 -15   0  10      769.32      754.05     43.91 o 
 -14   0  10       50.29       48.45     12.36 o 
 -13   0  10     1252.51     1158.98     52.50 o 
 -12   0  10      358.81      351.81     28.50 o 
 -11   0  10        1.10        8.41      8.23 o 
 -10   0  10     1239.97     1026.04    346.99 o 
  -9   0  10      688.82      496.30    198.79 o 
  -8   0  10       11.34       -4.78      6.83 o 
  -7   0  10        4.15       -0.01      6.39 o 
  -6   0  10        1.11       14.08      8.52 o 
  -5   0  10        2.81       -0.18      7.19 o 
  -4   0  10       14.34       20.11      7.82 o 
  -3   0  10        6.90       -1.74      7.68 o 
  -2   0  10      381.19      364.78     26.22 o 
  -1   0  10     2381.93     2358.42     65.71 o 
   0   0  10      154.12      202.53     20.92 o 
   1   0  10      510.47      540.79     32.49 o 
   2   0  10      177.13      128.48     29.27 o 
   3   0  10      103.56       91.48     12.95 o 
   4   0  10        1.09        2.35     12.48 o 
   5   0  10      178.85      187.74     28.40 o 
   6   0  10      922.04      935.81     62.62 o 
   7   0  10        2.39        8.18     12.90 o 
   8   0  10      178.93      216.81     32.74 o 
   9   0  10       11.85       -1.61     15.41 o 
  10   0  10       35.56       20.19     18.19 o 
  11   0  10       33.18       30.17     21.61 o 
 -19   1  10       66.33       50.17     23.54 o 
 -18   1  10       18.58       20.38     14.70 o 
 -17   1  10       37.25       41.64     13.92 o 
 -16   1  10      203.09      180.56     20.54 o 
 -15   1  10        2.20       11.43      9.18 o 
 -14   1  10      412.45      374.24     28.05 o 
 -13   1  10       80.59       67.15     19.49 o 
 -12   1  10      115.19      106.30     15.27 o 
 -11   1  10      617.50      562.76     35.50 o 
 -10   1  10       22.62       22.87      7.30 o 
  -9   1  10       14.19       12.50      6.47 o 
  -8   1  10      392.12      375.58     22.11 o 
  -7   1  10       54.45       67.41     23.55 o 
  -6   1  10        0.45        2.91      6.02 o 
  -5   1  10       64.86       82.84     11.01 o 
  -4   1  10       83.76       83.83     10.56 o 
  -3   1  10      776.44      676.66    103.44 o 
  -2   1  10      146.49      127.54     12.78 o 
  -1   1  10        0.03        8.99      5.26 o 
   0   1  10        2.73        5.46      5.26 o 
   1   1  10       15.61       10.07      5.24 o 
   2   1  10       19.03       22.38      6.08 o 
   3   1  10       90.46      107.50     12.39 o 
   4   1  10      302.08      328.17     20.97 o 
   5   1  10      540.16      610.23     39.76 o 
   6   1  10      357.10      321.76     37.90 o 
   7   1  10        5.63       19.52     11.66 o 
   8   1  10        9.09       10.01     11.69 o 
   9   1  10        4.67       18.38     11.95 o 
  10   1  10        4.74        8.06     11.23 o 
  11   1  10        0.59       -7.01      9.23 o 
 -19   2  10       15.61        3.98     14.15 o 
 -18   2  10      121.16      121.73     35.71 o 
 -17   2  10        0.73        5.41     14.92 o 
 -16   2  10        1.75       14.57     10.77 o 
 -15   2  10       20.62       24.29     11.55 o 
 -14   2  10        0.31        8.61      9.07 o 
 -13   2  10       90.09       90.83     15.07 o 
 -12   2  10        1.18       -0.95      8.27 o 
 -11   2  10       19.40       23.60      9.42 o 
 -10   2  10       79.57       60.65     12.77 o 
  -9   2  10      176.53      186.68     20.62 o 
  -8   2  10        0.64        4.75      9.04 o 
  -7   2  10      361.43      400.04     28.44 o 
  -6   2  10       60.59       63.51     13.30 o 
  -5   2  10        2.93       -0.65      7.90 o 
  -4   2  10        0.03       -0.58      6.84 o 
  -3   2  10      276.35      274.36     20.26 o 
  -2   2  10       12.72       15.98      7.86 o 
  -1   2  10      536.42      530.86     26.91 o 
   0   2  10      272.13      128.71     65.54 o 
   1   2  10       31.01       27.10      7.81 o 
   2   2  10        5.26        6.55      7.91 o 
   3   2  10        6.21       18.11      9.38 o 
   4   2  10      304.87      335.49     28.42 o 
   5   2  10       30.81       30.67     15.07 o 
   6   2  10      139.43      122.06     23.20 o 
   7   2  10       51.68       44.37     16.48 o 
   8   2  10        4.51       -3.69     12.50 o 
   9   2  10       15.46       27.32     13.13 o 
  10   2  10        0.59       -0.34     11.34 o 
 -17   3  10        1.37       -4.46     16.81 o 
 -16   3  10       38.80       47.40     15.78 o 
 -15   3  10        0.71        1.73     11.55 o 
 -14   3  10       15.30       12.00     11.53 o 
 -13   3  10      122.10      105.64     18.67 o 
 -12   3  10       94.12       77.85     16.85 o 
 -11   3  10       54.12       33.50     12.86 o 
 -10   3  10       34.68       31.54     13.83 o 
  -9   3  10      172.46      185.43     25.30 o 
  -8   3  10      181.23      206.90     24.07 o 
  -7   3  10       57.68       68.08     15.25 o 
  -6   3  10     1796.01     1813.85     70.41 o 
  -5   3  10      260.12      279.02     27.25 o 
  -4   3  10      101.41      100.55     18.47 o 
  -3   3  10        6.06        1.99      9.97 o 
  -2   3  10      238.78      265.81     25.83 o 
  -1   3  10       54.38       78.61     16.02 o 
   0   3  10       46.92       43.39     12.58 o 
   1   3  10       38.42       38.68     11.79 o 
   2   3  10      426.96      219.69    137.86 o 
   3   3  10       27.19       36.94     13.31 o 
   4   3  10       86.60       83.32     16.86 o 
   5   3  10       29.07       21.99     14.30 o 
   6   3  10        4.62        9.52     12.94 o 
   7   3  10        6.22       -0.47     11.08 o 
   8   3  10        7.15       -0.09     12.08 o 
   9   3  10       10.54       21.51     14.02 o 
 -15   4  10       19.63      -11.35     12.85 o 
 -14   4  10       77.42       66.64     15.91 o 
 -13   4  10       21.12       39.55     12.65 o 
 -12   4  10       35.46       45.86     15.28 o 
 -11   4  10        7.29        8.28     11.92 o 
 -10   4  10       30.03       46.51     16.02 o 
  -9   4  10       13.99        5.15     12.66 o 
  -8   4  10      148.50      155.46     23.17 o 
  -7   4  10       30.47       37.01     15.98 o 
  -6   4  10      792.93      799.59     48.66 o 
  -5   4  10       16.23       15.31     11.70 o 
  -4   4  10      151.93      182.60     27.49 o 
  -3   4  10      386.12      413.79     35.48 o 
  -2   4  10       39.66       38.80     14.96 o 
  -1   4  10        1.06        5.64     12.29 o 
   0   4  10        4.45        1.74     17.17 o 
   1   4  10       85.35       83.93     22.70 o 
   2   4  10       28.07        1.10     15.21 o 
   3   4  10        2.28        3.39     13.29 o 
   4   4  10       39.46       34.30     13.56 o 
   5   4  10       41.72       48.91     16.99 o 
   6   4  10       17.48       33.31     14.88 o 
 -11   5  10        0.71       -1.31     12.32 o 
 -10   5  10        3.20       -2.58     11.48 o 
  -9   5  10        2.74        8.69     12.01 o 
  -8   5  10      195.35      177.38     28.95 o 
  -7   5  10        0.24        5.95     13.54 o 
  -6   5  10       15.25       16.57     15.13 o 
  -5   5  10       24.39        7.23     12.09 o 
  -4   5  10        1.09        2.28     10.44 o 
  -3   5  10        3.62        1.37     13.56 o 
  -2   5  10        3.31       15.29     13.93 o 
  -1   5  10       14.51       13.98     14.65 o 
   0   5  10        3.43        3.95     14.26 o 
   1   5  10       28.14       29.60     20.36 o 
   2   5  10        0.80       -0.45     14.60 o 
   3   5  10        0.09        7.78     15.03 o 
 -19   1  11        4.24        7.50     11.83 o 
 -18   1  11      196.74      173.72     25.17 o 
 -17   1  11       87.42      113.97     18.72 o 
 -16   1  11       85.88      106.48     24.58 o 
 -15   1  11       54.09       51.41     12.34 o 
 -14   1  11       23.30       26.95     10.03 o 
 -13   1  11       74.49       79.33     14.46 o 
 -12   1  11      143.94      133.34     20.96 o 
 -11   1  11      466.87      516.53     33.01 o 
 -10   1  11       62.36       66.25     13.10 o 
  -9   1  11        4.47        0.47      6.64 o 
  -8   1  11      580.16      547.85     27.50 o 
  -7   1  11       31.53       24.01      7.92 o 
  -6   1  11       19.38       34.94      8.63 o 
  -5   1  11       40.72       50.46      9.17 o 
  -4   1  11        0.10        3.97      6.56 o 
  -3   1  11       67.19       63.73      9.85 o 
  -2   1  11      165.51      173.91     15.42 o 
  -1   1  11        4.77       16.20      7.94 o 
   0   1  11        0.17        3.28      6.32 o 
   1   1  11       74.25       78.41     11.12 o 
   2   1  11      148.80      177.36     19.10 o 
   3   1  11      136.73      133.66     16.15 o 
   4   1  11       18.63        6.49     12.92 o 
   5   1  11      403.86      388.80     37.68 o 
   6   1  11      231.99      153.51     43.77 o 
   7   1  11       66.79       93.92     16.31 o 
   8   1  11       34.23       59.38     14.47 o 
   9   1  11        0.94        9.79     11.71 o 
  10   1  11        1.87       -4.02     11.64 o 
 -18   2  11       23.03       25.76     14.59 o 
 -17   2  11        0.06        5.17     15.96 o 
 -16   2  11       90.27       63.86     15.09 o 
 -15   2  11       49.22       59.98     14.81 o 
 -14   2  11       29.76       34.35     11.63 o 
 -13   2  11        5.75        8.30     11.13 o 
 -12   2  11      197.50      208.74     23.43 o 
 -11   2  11        0.56        2.22      8.55 o 
 -10   2  11       91.85       76.93     14.27 o 
  -9   2  11       17.05       24.01     11.17 o 
  -8   2  11      137.92      147.19     19.14 o 
  -7   2  11      125.22      128.53     17.97 o 
  -6   2  11      733.70      773.53     40.84 o 
  -5   2  11      567.24      565.50     35.60 o 
  -4   2  11      128.93      147.67     15.48 o 
  -3   2  11      133.67      147.84     15.62 o 
  -2   2  11        1.59        4.88      6.72 o 
  -1   2  11      225.18      236.38     18.85 o 
   0   2  11      258.69      278.94     21.07 o 
   1   2  11      227.34      197.64     20.88 o 
   2   2  11       69.95       90.42     15.26 o 
   3   2  11      578.90      537.68     34.87 o 
   4   2  11      256.61      268.11     25.67 o 
   5   2  11       14.46       20.52     15.35 o 
   6   2  11       11.75        0.43     13.83 o 
   7   2  11       57.59       38.39     15.14 o 
   8   2  11       84.56       70.18     17.65 o 
   9   2  11       53.82       44.65     16.08 o 
 -17   3  11      127.93      127.77     24.09 o 
 -16   3  11       10.56       18.52     11.11 o 
 -15   3  11       13.23       19.36     12.74 o 
 -14   3  11        8.94        9.28     11.13 o 
 -13   3  11       31.13       35.78     15.48 o 
 -12   3  11        0.56       14.58     13.02 o 
 -11   3  11        5.13       10.23     12.63 o 
 -10   3  11       22.66       31.17     12.78 o 
  -9   3  11      237.52      264.93     27.94 o 
  -8   3  11       25.24       23.21     11.49 o 
  -7   3  11      276.27      271.02     27.25 o 
  -6   3  11      474.18      508.97     35.96 o 
  -5   3  11       43.81       33.98     14.25 o 
  -4   3  11       22.71       10.12     12.00 o 
  -3   3  11      377.98      415.50     32.54 o 
  -2   3  11      727.60      712.84     42.17 o 
  -1   3  11       28.25       37.82     13.75 o 
   0   3  11      354.70      332.63     35.58 o 
   1   3  11        1.33       -6.98      7.54 o 
   2   3  11        7.04       17.94     11.40 o 
   3   3  11        5.03       13.55     14.13 o 
   4   3  11        0.06        0.14     10.87 o 
   5   3  11        1.44       -4.12     11.98 o 
   6   3  11        6.25        6.00     12.62 o 
   7   3  11        4.63        7.52     12.36 o 
 -14   4  11        4.59       11.71     12.10 o 
 -13   4  11       17.14       16.12     11.18 o 
 -12   4  11        4.50        8.67     12.04 o 
 -11   4  11        1.25        4.17     11.37 o 
 -10   4  11        0.09       12.01     12.68 o 
  -9   4  11        0.92       13.19     13.16 o 
  -8   4  11       21.39       38.67     15.27 o 
  -7   4  11       23.02       34.63     14.89 o 
  -6   4  11       31.89       45.55     15.26 o 
  -5   4  11        1.37       -7.63     11.06 o 
  -4   4  11        3.95        6.39     11.83 o 
  -3   4  11       20.24       19.77     14.03 o 
  -2   4  11       20.49       25.92     13.89 o 
  -1   4  11        2.00       -1.22     12.52 o 
   0   4  11        8.80       33.41     18.15 o 
   1   4  11       43.39       42.22     19.43 o 
   2   4  11       11.29       -1.52     14.23 o 
   3   4  11        4.46       -5.45     13.51 o 
   4   4  11       25.15       27.35     14.36 o 
   5   4  11        8.44       15.05     20.03 o 
 -10   5  11        5.25       -0.46     13.10 o 
  -9   5  11       90.01       92.90     22.69 o 
  -8   5  11        9.26        5.12     12.14 o 
  -7   5  11        3.84        7.71     12.87 o 
  -6   5  11        2.18        2.54     12.19 o 
  -5   5  11       20.30       14.12     14.49 o 
  -4   5  11        4.55        2.04     13.85 o 
  -3   5  11       37.57       23.25     15.20 o 
  -2   5  11      115.14      137.18     23.65 o 
  -1   5  11        3.83       -5.71     16.06 o 
   0   5  11       27.74       17.13     17.68 o 
   1   5  11        0.69      -14.31     14.31 o 
 -19   0  12      107.92       92.09     26.04 o 
 -18   0  12       48.92      105.78     34.10 o 
 -17   0  12       24.12       20.67     23.63 o 
 -16   0  12       98.41      134.51     37.32 o 
 -15   0  12       82.91      121.89     34.37 o 
 -14   0  12     1008.78      923.43     64.51 o 
 -13   0  12      487.34      513.50     47.73 o 
 -12   0  12       67.58       57.81     17.08 o 
 -11   0  12      883.00      578.55    317.07 o 
 -10   0  12      159.61       66.78     78.40 o 
  -9   0  12       27.09       19.37     12.61 o 
  -8   0  12       35.03       31.41     21.08 o 
  -7   0  12       13.54       20.96     11.80 o 
  -6   0  12      308.45      300.96     37.18 o 
  -5   0  12       70.78       59.81     22.95 o 
  -4   0  12      186.66      179.65     18.36 o 
  -3   0  12        2.99       15.14      8.55 o 
  -2   0  12       64.89       58.16     12.95 o 
  -1   0  12        1.93       16.52     10.98 o 
   0   0  12        0.04        0.62      7.99 o 
   1   0  12        0.00        7.84     15.17 o 
   2   0  12       11.00       13.71     11.94 o 
   3   0  12      159.00       49.67     96.38 o 
   4   0  12       71.61       45.24     26.85 o 
   5   0  12       13.01       76.30     70.07 o 
   6   0  12      129.10      135.39     42.55 o 
   7   0  12      104.42       91.70     23.29 o 
   8   0  12      200.31      236.43     68.46 o 
   9   0  12       91.11       90.98     21.62 o 
 -19   1  12      126.43      154.09     28.06 o 
 -18   1  12        0.51      -11.12     18.41 o 
 -17   1  12       55.46       62.68     13.88 o 
 -16   1  12       29.01       34.94     12.29 o 
 -15   1  12       41.38       26.52     13.23 o 
 -14   1  12       11.23       15.36     11.10 o 
 -13   1  12       76.64       62.10     13.49 o 
 -12   1  12       12.82        8.61      9.54 o 
 -11   1  12       31.46       34.79     11.28 o 
 -10   1  12       53.91       51.40     12.95 o 
  -9   1  12      536.95      573.72     33.95 o 
  -8   1  12       24.10       50.84     10.44 o 
  -7   1  12        0.05        3.82      7.07 o 
  -6   1  12      209.51      229.70     18.66 o 
  -5   1  12       15.36       17.52      7.10 o 
  -4   1  12      126.74      113.18     22.85 o 
  -3   1  12       87.72       91.11     11.89 o 
  -2   1  12        1.71        4.93      7.60 o 
  -1   1  12       72.59       60.95     10.39 o 
   0   1  12       33.78       33.56     10.04 o 
   1   1  12      164.94      192.42     21.47 o 
   2   1  12       13.08       16.72     10.83 o 
   3   1  12       16.56       12.55     11.89 o 
   4   1  12      313.26      303.73     31.72 o 
   5   1  12        1.15        5.81     15.11 o 
   6   1  12      320.46      304.55     33.08 o 
   7   1  12       11.79       18.87     15.02 o 
   8   1  12       19.08        4.49     13.63 o 
 -18   2  12       59.74       47.61     16.27 o 
 -17   2  12        1.77        9.39     11.09 o 
 -16   2  12       43.11       50.90     13.33 o 
 -15   2  12      232.02      216.96     24.69 o 
 -14   2  12      215.71      224.96     25.48 o 
 -13   2  12       16.52       12.82     11.79 o 
 -12   2  12        3.23        1.34     10.19 o 
 -11   2  12       10.40        9.47      9.39 o 
 -10   2  12       12.66       15.71     11.12 o 
  -9   2  12       40.69       35.29     13.83 o 
  -8   2  12      282.08      292.97     27.29 o 
  -7   2  12     2818.05     3073.79     85.45 o 
  -6   2  12       74.83       80.63     15.36 o 
  -5   2  12      250.55      281.09     26.19 o 
  -4   2  12      122.13      146.60     19.66 o 
  -3   2  12       17.42       26.86      9.20 o 
  -2   2  12       12.65       14.43      8.28 o 
  -1   2  12       14.95       13.60      7.64 o 
   0   2  12      148.41      133.15     15.80 o 
   1   2  12      501.29      464.31     32.86 o 
   2   2  12      275.08      276.59     29.06 o 
   3   2  12        9.78       24.81     12.90 o 
   4   2  12        1.26        8.35     12.79 o 
   5   2  12        5.05       13.85     14.56 o 
   6   2  12       38.75       42.86     15.44 o 
   7   2  12       65.51       69.40     16.92 o 
   8   2  12        3.61        9.06     13.35 o 
 -16   3  12        4.82        0.49     12.21 o 
 -15   3  12       56.70       81.66     18.76 o 
 -14   3  12        3.57        0.70     11.36 o 
 -13   3  12       12.13       10.00     12.23 o 
 -12   3  12        0.05        2.73     11.55 o 
 -11   3  12       27.09       47.27     15.98 o 
 -10   3  12       22.97       27.11     12.89 o 
  -9   3  12       38.58       31.21     13.12 o 
  -8   3  12      282.87      323.27     31.11 o 
  -7   3  12        0.02       -1.98     11.51 o 
  -6   3  12      178.03      154.76     21.94 o 
  -5   3  12       13.10       -3.72     12.00 o 
  -4   3  12       95.26       92.52     17.97 o 
  -3   3  12       51.05       63.06     15.39 o 
  -2   3  12       25.15       32.41     14.16 o 
  -1   3  12      543.28      564.63     38.71 o 
   0   3  12        3.85        0.66     13.89 o 
   1   3  12       61.44       80.35     23.32 o 
   2   3  12       14.87       20.66      9.59 o 
   3   3  12        6.26       15.93     10.86 o 
   4   3  12        0.70       -4.33     10.34 o 
   5   3  12       12.30       20.13     13.73 o 
   6   3  12       12.37       12.94     11.53 o 
 -14   4  12        6.74        1.07     13.68 o 
 -13   4  12       26.54       34.74     12.46 o 
 -12   4  12       10.90       14.11     13.37 o 
 -11   4  12        0.52      431.64    550.64 o 
 -10   4  12        5.81        1.34     12.44 o 
  -9   4  12        0.01        0.72     12.35 o 
  -8   4  12      125.51      131.72     22.24 o 
  -7   4  12       11.96        3.58     11.80 o 
  -6   4  12      348.21      348.58     32.89 o 
  -5   4  12        2.42        5.00     12.60 o 
  -4   4  12       21.48       13.57     10.34 o 
  -3   4  12        4.27       -5.98     11.86 o 
  -2   4  12       30.25       37.94     14.91 o 
  -1   4  12       13.56       19.50     14.50 o 
   0   4  12       51.79       39.84     18.14 o 
   1   4  12       42.05       36.02     17.39 o 
   2   4  12        0.15        1.87     14.54 o 
   3   4  12       45.08       31.09     14.43 o 
  -8   5  12       23.67       45.95     22.75 o 
  -7   5  12        1.12       -8.76     11.51 o 
  -6   5  12        0.00       -6.28     11.10 o 
  -5   5  12       12.40        1.95     13.55 o 
  -4   5  12       86.05      103.06     27.39 o 
  -3   5  12       38.12       51.71     18.89 o 
  -2   5  12        2.14       -9.33     15.01 o 
 -18   1  13       27.00        2.50     23.89 o 
 -17   1  13       12.81       -0.28     17.91 o 
 -16   1  13       42.79       26.92     13.42 o 
 -15   1  13       33.58       21.60     11.55 o 
 -14   1  13      144.50      147.16     19.66 o 
 -13   1  13       17.46       22.42     13.27 o 
 -12   1  13      335.78      324.85     27.19 o 
 -11   1  13      211.75      178.85     20.52 o 
 -10   1  13      346.47      333.62     27.64 o 
  -9   1  13      389.61      404.02     29.66 o 
  -8   1  13       31.02       28.19     10.49 o 
  -7   1  13      429.84      423.93     26.41 o 
  -6   1  13       40.04       36.69      8.90 o 
  -5   1  13        2.22        8.91      7.22 o 
  -4   1  13       12.37       20.04      7.87 o 
  -3   1  13      180.68      190.28     18.53 o 
  -2   1  13       29.70       50.25     10.46 o 
  -1   1  13        2.66        2.69      7.86 o 
   0   1  13       34.85       47.32     10.55 o 
   1   1  13       14.39       14.55     11.33 o 
   2   1  13      243.37      247.75     29.91 o 
   3   1  13       16.61       18.76     15.35 o 
   4   1  13       31.43       16.83     14.28 o 
   5   1  13      374.41      358.81     37.16 o 
   6   1  13       97.17       92.40     18.96 o 
   7   1  13       23.53        9.75     14.03 o 
 -17   2  13        0.48       -3.25     10.21 o 
 -16   2  13       23.11       22.44     11.13 o 
 -15   2  13       35.46       19.30     13.64 o 
 -14   2  13        4.42        6.15     11.44 o 
 -13   2  13        2.21        0.44     11.21 o 
 -12   2  13       17.31       14.76     11.86 o 
 -11   2  13        0.38        1.44     11.11 o 
 -10   2  13        1.33        0.76     10.24 o 
  -9   2  13        7.14        7.76      9.86 o 
  -8   2  13       23.20       14.31     11.83 o 
  -7   2  13      315.73      347.53     30.91 o 
  -6   2  13      133.93      159.51     20.73 o 
  -5   2  13      414.16      469.63     35.23 o 
  -4   2  13      101.18      117.39     18.32 o 
  -3   2  13        5.87        3.87     11.32 o 
  -2   2  13       77.45       60.32     12.22 o 
  -1   2  13       36.16       34.53     10.18 o 
   0   2  13      157.06      174.69     24.48 o 
   1   2  13       70.63       54.78     13.57 o 
   2   2  13        9.89       17.77     12.04 o 
   3   2  13       28.86       41.44     45.90 o 
   4   2  13       16.80       17.97     20.56 o 
   5   2  13      138.08      144.08     26.11 o 
   6   2  13       31.62       45.05     17.31 o 
 -16   3  13       11.24       14.63     11.93 o 
 -15   3  13      308.73      303.01     29.78 o 
 -14   3  13        0.34       11.67     12.53 o 
 -13   3  13       11.39        7.48     11.33 o 
 -12   3  13        0.03       11.55     13.17 o 
 -11   3  13        3.18        4.04     13.51 o 
 -10   3  13       24.36       37.37     15.68 o 
  -9   3  13      172.13      169.26     24.29 o 
  -8   3  13      388.43      384.98     34.06 o 
  -7   3  13      192.70      172.78     27.19 o 
  -6   3  13       30.68      348.53    374.89 o 
  -5   3  13        0.09       -0.67     12.58 o 
  -4   3  13      199.54      215.76     28.51 o 
  -3   3  13      191.90      234.20     25.84 o 
  -2   3  13        0.53        0.42     10.84 o 
  -1   3  13       30.27       22.76     15.11 o 
   0   3  13      498.23      502.68     66.46 o 
   1   3  13        4.64       -4.88     18.80 o 
   2   3  13        8.08       11.45     21.90 o 
   3   3  13        3.62        4.19     15.42 o 
   4   3  13        2.82       11.17     15.02 o 
 -13   4  13       43.35       47.98     16.93 o 
 -12   4  13        7.78        4.85     14.44 o 
 -11   4  13       27.33       25.61     13.41 o 
 -10   4  13        4.99       16.49     12.28 o 
  -9   4  13      127.54      115.93     24.42 o 
  -8   4  13      127.99      127.59     20.98 o 
  -7   4  13       24.27       29.52     12.75 o 
  -6   4  13        2.19       -7.47     10.52 o 
  -5   4  13       10.60        9.30     12.30 o 
  -4   4  13       36.13       39.89     13.87 o 
  -3   4  13       42.34       58.31     15.14 o 
  -2   4  13       32.31       29.60     18.96 o 
  -1   4  13       29.87       45.02     19.88 o 
   0   4  13       13.36       13.46     15.80 o 
   1   4  13       12.24       15.86     18.15 o 
 -18   0  14       76.48       45.91     18.79 o 
 -17   0  14       58.10       34.63     23.89 o 
 -16   0  14       61.38       60.94     25.77 o 
 -15   0  14       16.44       13.96     15.84 o 
 -14   0  14        7.10       17.72     18.52 o 
 -13   0  14       15.94        5.37     18.52 o 
 -12   0  14      752.56      511.83    110.34 o 
 -11   0  14       20.38        9.04     12.58 o 
 -10   0  14       57.66       53.18     20.40 o 
  -9   0  14      168.71      138.49     24.37 o 
  -8   0  14        0.02       -2.83     12.99 o 
  -7   0  14       84.00       65.13     18.30 o 
  -6   0  14      223.32      231.19     32.51 o 
  -5   0  14       59.67       84.14     21.06 o 
  -4   0  14      618.23      626.86     51.99 o 
  -3   0  14       12.55       10.07     13.17 o 
  -2   0  14        2.98       -4.00     12.05 o 
  -1   0  14       21.34       23.09     15.57 o 
   0   0  14       25.42       42.95     17.51 o 
   1   0  14       12.41       40.54     28.73 o 
   2   0  14      531.03      613.20     92.89 o 
   3   0  14     1105.74      979.14    109.27 o 
   4   0  14       89.45       92.36     34.90 o 
   5   0  14       14.40       24.70     27.65 o 
   6   0  14       92.47      114.10     36.51 o 
 -18   1  14       11.40       19.28     18.93 o 
 -17   1  14        1.85      -10.16     17.99 o 
 -16   1  14        2.77      -10.31     10.31 o 
 -15   1  14        0.15       -8.81      9.84 o 
 -14   1  14        6.99      -10.45     10.45 o 
 -13   1  14       27.35       10.17     12.51 o 
 -12   1  14       72.50       57.63     15.68 o 
 -11   1  14        1.76       -1.14      9.97 o 
 -10   1  14        9.64        6.80     10.39 o 
  -9   1  14        6.51        3.90     11.02 o 
  -8   1  14       66.64       76.50     22.02 o 
  -7   1  14      228.84      200.28     18.88 o 
  -6   1  14      119.99      109.23     14.30 o 
  -5   1  14        2.29        1.31      8.01 o 
  -4   1  14       34.14       42.78     11.73 o 
  -3   1  14        6.13       19.24      8.71 o 
  -2   1  14        8.30       14.53     10.62 o 
  -1   1  14        1.61       -8.53      8.53 o 
   0   1  14       15.77       17.31     10.57 o 
   1   1  14      192.61      203.91     23.28 o 
   2   1  14      124.47      134.66     21.49 o 
   3   1  14       16.33       14.11     13.18 o 
   4   1  14        7.40       -2.42     12.87 o 
   5   1  14        7.43       17.84     17.24 o 
   6   1  14      126.66      123.09     21.77 o 
 -17   2  14        0.00       -5.53     10.08 o 
 -16   2  14       39.96       51.64     14.39 o 
 -15   2  14        4.40       10.11     11.25 o 
 -14   2  14       50.65       41.15     13.55 o 
 -13   2  14       14.10       22.02     12.13 o 
 -12   2  14       20.78       21.90     12.82 o 
 -11   2  14       66.31       57.38     14.86 o 
 -10   2  14       40.12       24.46     12.13 o 
  -9   2  14       65.75       71.54     15.44 o 
  -8   2  14       81.08       77.96     17.30 o 
  -7   2  14        5.77       -1.54     11.30 o 
  -6   2  14        0.04        5.89     12.15 o 
  -5   2  14      449.66      451.19     40.45 o 
  -4   2  14       36.44       33.18     13.44 o 
  -3   2  14       95.38       77.39     16.30 o 
  -2   2  14       84.86       78.57     15.66 o 
  -1   2  14       18.24       19.01     11.03 o 
   0   2  14       10.39        4.44     10.60 o 
   1   2  14        2.30        6.55     10.79 o 
   2   2  14        8.30       18.44     12.85 o 
   3   2  14       24.92       34.03     14.51 o 
   4   2  14      119.44      120.46     22.53 o 
   5   2  14        6.04       -4.29     12.01 o 
 -15   3  14        0.01        1.01     11.71 o 
 -14   3  14        5.53        7.22     11.50 o 
 -13   3  14       45.18       47.34     13.05 o 
 -12   3  14        2.27        9.36     10.82 o 
 -11   3  14        1.03       -2.93     12.14 o 
 -10   3  14       46.59       43.12     15.75 o 
  -9   3  14      275.43      260.87     36.08 o 
  -8   3  14      262.45      245.63     27.32 o 
  -7   3  14        1.42       11.57     11.53 o 
  -6   3  14       16.30       50.04     35.42 o 
  -5   3  14      198.24      229.07     29.12 o 
  -4   3  14      179.26      193.39     24.53 o 
  -3   3  14       21.16       37.43     12.48 o 
  -2   3  14       76.49      114.98     24.79 o 
  -1   3  14       62.90       48.92     17.17 o 
   0   3  14       90.86      103.81     23.49 o 
   1   3  14       32.58       44.90     17.91 o 
   2   3  14        3.98       20.63     13.92 o 
   3   3  14        2.03      -12.63     22.69 o 
 -11   4  14       60.33       60.10     17.26 o 
 -10   4  14      141.77      126.01     22.19 o 
  -9   4  14       17.30       14.99     12.39 o 
  -8   4  14      128.90      139.20     23.72 o 
  -7   4  14        0.01      -11.54     11.54 o 
  -6   4  14       27.27       23.14     14.72 o 
  -5   4  14       15.53       22.40     14.23 o 
  -4   4  14        4.64       14.80     12.21 o 
  -3   4  14       37.52       51.03     18.80 o 
  -2   4  14       31.20       20.62     19.08 o 
  -1   4  14       25.70       43.69     48.17 o 
 -17   1  15       40.57       26.78     30.61 o 
 -16   1  15       66.19       54.14     15.68 o 
 -15   1  15        2.52       -7.96     10.29 o 
 -14   1  15       13.47        9.24     12.03 o 
 -13   1  15       26.08       23.96     13.97 o 
 -12   1  15       50.19       33.88     14.21 o 
 -11   1  15       16.84        8.77     14.94 o 
 -10   1  15        3.33        8.87     12.68 o 
  -9   1  15      102.09      124.27     21.78 o 
  -8   1  15      169.00      135.31     20.74 o 
  -7   1  15      594.36      530.29     40.66 o 
  -6   1  15       12.79       19.58     11.51 o 
  -5   1  15        5.82       16.96     11.84 o 
  -4   1  15       54.56       37.34     12.82 o 
  -3   1  15        8.68       12.49     11.05 o 
  -2   1  15       13.36       15.94     10.33 o 
  -1   1  15       33.19       31.94     15.08 o 
   0   1  15       31.46       29.52     15.94 o 
   1   1  15        9.74        0.05     17.25 o 
   2   1  15       67.94       49.82     21.97 o 
   3   1  15      117.01       94.67     27.38 o 
   4   1  15        1.54       17.05     15.67 o 
 -16   2  15        6.37       26.17     13.37 o 
 -15   2  15       24.34       26.30     13.26 o 
 -14   2  15        8.06       11.70     10.38 o 
 -13   2  15       19.65       15.86     11.19 o 
 -12   2  15      281.95      312.72     29.84 o 
 -11   2  15        3.74        5.88     11.42 o 
 -10   2  15       87.01      108.17     19.13 o 
  -9   2  15       35.70       24.93     13.08 o 
  -8   2  15       79.80       94.38     18.92 o 
  -7   2  15        2.13        8.05     10.46 o 
  -6   2  15      159.40      143.80     21.31 o 
  -5   2  15       11.75       24.18     12.02 o 
  -4   2  15       29.95       34.31     15.02 o 
  -3   2  15        0.00       -0.55     11.21 o 
  -2   2  15       77.80      101.71     22.58 o 
  -1   2  15       58.04       71.07     20.01 o 
   0   2  15      180.42      177.79     22.12 o 
   1   2  15       55.59       56.56     16.82 o 
   2   2  15        1.19       -7.58     10.79 o 
   3   2  15       17.98       23.11     13.47 o 
 -13   3  15       37.40       53.99     17.19 o 
 -12   3  15       10.17       -0.23     12.58 o 
 -11   3  15        4.07       12.34     12.59 o 
 -10   3  15       10.34        3.51     10.81 o 
  -9   3  15       78.44       72.56     15.18 o 
  -8   3  15      139.78      144.29     21.80 o 
  -7   3  15      208.88      244.16     27.80 o 
  -6   3  15       15.67        6.87     12.09 o 
  -5   3  15       21.47       20.91     12.83 o 
  -4   3  15       20.45       22.81     12.43 o 
  -3   3  15       11.29        2.27     14.08 o 
  -2   3  15       40.03       17.19     17.18 o 
  -1   3  15      245.67      241.64     66.57 o 
   0   3  15       36.97       51.31     26.13 o 
  -7   4  15        0.98        8.02     14.22 o 
  -6   4  15        0.98       -3.36     13.27 o 
 -16   0  16      180.05      181.76     43.22 o 
 -15   0  16      122.70      110.88     35.44 o 
 -14   0  16      117.03      215.86     46.98 o 
 -13   0  16       20.85       35.71     23.09 o 
 -12   0  16       10.51        6.44     19.06 o 
 -10   0  16        5.40        1.27     11.93 o 
  -9   0  16       24.78       10.80     16.91 o 
  -8   0  16        6.71       20.37     16.36 o 
  -7   0  16        4.96       12.49     17.12 o 
  -6   0  16      449.41      424.61     46.37 o 
  -5   0  16        0.07       11.96     16.61 o 
  -4   0  16      234.98      234.00     41.75 o 
  -3   0  16       28.10       31.97     16.59 o 
  -2   0  16        0.20      -13.72     13.72 o 
  -1   0  16       18.46       45.37     27.38 o 
   0   0  16        7.30       19.87     24.16 o 
   1   0  16        4.72       -9.67     22.02 o 
   2   0  16       25.52        9.67     26.58 o 
 -16   1  16        5.27       -1.54     11.22 o 
 -15   1  16       14.97       18.35     11.53 o 
 -14   1  16        0.28       -0.71      9.07 o 
 -13   1  16        2.77        0.50     10.06 o 
 -12   1  16        0.66       -5.22     10.16 o 
 -11   1  16        3.61        7.02     11.41 o 
 -10   1  16      130.81      150.28     31.12 o 
  -9   1  16      157.45      162.38     25.11 o 
  -8   1  16       20.80       17.52     13.54 o 
  -7   1  16        7.96        1.97     12.66 o 
  -6   1  16       71.48       99.95     18.71 o 
  -5   1  16        6.26       12.91      9.44 o 
  -4   1  16       20.02       13.21     14.30 o 
  -3   1  16        0.98        5.07     11.02 o 
  -2   1  16        0.08       -4.46     13.25 o 
  -1   1  16       56.43       50.89     16.08 o 
   0   1  16       68.65       71.86     23.05 o 
   1   1  16      238.18      219.61     36.35 o 
   2   1  16        0.17        2.05     15.12 o 
 -14   2  16       18.48       41.43     14.81 o 
 -13   2  16       72.20       54.41     15.62 o 
 -12   2  16       27.56       13.91     13.31 o 
 -11   2  16      158.48      156.93     24.14 o 
 -10   2  16      229.68      177.31     39.52 o 
  -9   2  16      324.69      293.07     33.33 o 
  -8   2  16        7.62       15.39     13.50 o 
  -7   2  16       50.01       52.02     15.27 o 
  -6   2  16        4.09        5.44     13.15 o 
  -5   2  16       44.34       55.72     15.06 o 
  -4   2  16       81.29       70.09     15.12 o 
  -3   2  16       39.13       43.46     19.18 o 
  -2   2  16       26.44       36.51     17.33 o 
  -1   2  16        7.25        3.19     13.30 o 
   0   2  16        0.17        4.30     13.92 o 
   1   2  16       11.73        8.29     12.37 o 
 -11   3  16        0.16       12.41     13.61 o 
 -10   3  16       77.54       42.94     15.65 o 
  -9   3  16        7.54       24.45     18.41 o 
  -8   3  16        7.08        6.70     12.67 o 
  -7   3  16        0.01        0.12     11.35 o 
  -6   3  16        0.04       11.57     11.70 o 
  -5   3  16       42.16       73.03     18.20 o 
  -4   3  16        2.27       12.52     16.18 o 
  -3   3  16      188.24      169.65     28.84 o 
  -2   3  16       98.82      163.50     56.38 o 
 -14   1  17        8.32       -4.43     11.04 o 
 -13   1  17       35.64       60.02     18.59 o 
 -12   1  17       19.17       12.47     13.09 o 
 -11   1  17        0.03      -12.21     13.82 o 
 -10   1  17       57.51       29.76     15.49 o 
  -9   1  17       88.02       62.46     16.91 o 
  -8   1  17       20.85       15.77     12.64 o 
  -7   1  17        0.35        3.23     11.82 o 
  -6   1  17        0.23        3.95     12.15 o 
  -5   1  17       34.61       26.33     13.76 o 
  -4   1  17        0.55       23.70     13.15 o 
  -3   1  17       60.42       69.17     16.84 o 
  -2   1  17        0.04       -9.74     12.28 o 
  -1   1  17        3.20       -3.12     16.10 o 
 -12   2  17        1.36        7.62     13.61 o 
 -11   2  17       54.78       60.99     17.28 o 
 -10   2  17      163.68      151.08     23.97 o 
  -9   2  17        3.59       -6.18     12.40 o 
  -8   2  17        6.51       19.64     13.81 o 
  -7   2  17       47.90       44.93     15.67 o 
  -6   2  17       28.22       28.61     14.24 o 
  -5   2  17      116.57      150.00     24.79 o 
  -4   2  17       34.49       44.81     18.16 o 
  -3   2  17       42.98       61.43     24.09 o 
  -2   2  17       11.74       15.52     14.80 o 
 -12   0  18        0.06       16.38     22.02 o 
 -11   0  18      319.48      394.39     69.80 o 
 -10   0  18        2.07       26.31     26.31 o 
  -9   0  18      308.24      318.68     55.57 o 
  -8   0  18      155.39      176.91     32.35 o 
  -7   0  18       65.60       61.01     19.41 o 
  -6   0  18       21.16       22.98     16.79 o 
  -5   0  18       25.88       30.24     16.17 o 
  -4   0  18       62.36       66.22     20.87 o 
  -3   0  18        8.89      -13.16     20.94 o 
 -11   1  18       48.59       59.65     17.18 o 
 -10   1  18        7.54       25.72     14.37 o 
  -9   1  18        7.76        4.68     12.08 o 
  -8   1  18       33.46       12.12     14.42 o 
  -7   1  18       53.10       62.17     17.74 o 
  -6   1  18       20.44       23.24     14.28 o 
  -5   1  18       31.81       31.05     14.04 o 
  -4   1  18       21.79       21.48     14.24 o 
                                                 
